# Supplementary material for: Digitizing extant bat diversity: An open-access repository of 3D μCT-scanned skulls for research and education
Source: PLoS One. 2018 Sep 18;13(9):e0203022. doi: 10.1371/journal.pone.0203022 (PMC6143191; doi:10.1371/journal.pone.0203022)
Supplement: S1 Table — The 30 species used to test for cranial shape convergence among the major trophic guilds of noctilionoid bats, and their families, and subfamilies, as described by Rojas et al. (2018). Metadata for these species is included in the full S2 Table of repository details. (XLSX) [file pone.0203022.s001.xlsx]

## Sheet: Sheet1
species	family	subfamily	guild
Anoura cultrata	Phyllostomidae	Glossophaginae	nectarivore
Brachyphylla nana	Phyllostomidae	Glossophaginae	nectarivore
Centurio senex	Phyllostomidae	Stenodermatinae	frugivore
Chiroderma salvini	Phyllostomidae	Stenodermatinae	frugivore
Choeroniscus godmani	Phyllostomidae	Glossophaginae	nectarivore
Choeronycteris mexicana	Phyllostomidae	Glossophaginae	nectarivore
Desmodus rotundus	Phyllostomidae	Desmodontinae	sanguivore
Diaemus youngi	Phyllostomidae	Desmodontinae	sanguivore
Diphylla ecaudata	Phyllostomidae	Desmodontinae	sanguivore
Glyphonycteris sylvestris	Phyllostomidae	Glyphonycterinae	insectivore
Leptonycteris yerbabuenae	Phyllostomidae	Glossophaginae	nectarivore
Lionycteris spurrelli	Phyllostomidae	Lonchophyllinae	nectarivore
Lonchophylla handleyi	Phyllostomidae	Lonchophyllinae	nectarivore
Lonchophylla mordax	Phyllostomidae	Lonchophyllinae	nectarivore
Lophostoma brasiliense	Phyllostomidae	Phyllostominae	insectivore
Macrotus waterhousii	Phyllostomidae	Macrotinae	insectivore
Micronycteris brosseti	Phyllostomidae	Micronycterinae	insectivore
Micronycteris hirsuta	Phyllostomidae	Micronycterinae	insectivore
Micronycteris matses	Phyllostomidae	Micronycterinae	insectivore
Micronycteris schmidtorum	Phyllostomidae	Micronycterinae	insectivore
Mimon crenulatum	Phyllostomidae	Phyllostominae	insectivore
Noctilio albiventris	Noctilionidae	Noctilioninae	insectivore
Phyllostomus elongatus	Phyllostomidae	Phyllostominae	insectivore
Platalina genovensium	Phyllostomidae	Lonchophyllinae	nectarivore
Pteronotus davyi	Mormoopidae	Mormoopinae	insectivore
Pteronotus quadridens	Mormoopidae	Mormoopinae	insectivore
Pygoderma bilabiatum	Phyllostomidae	Stenodermatinae	frugivore
Sphaeronycteris toxophyllum	Phyllostomidae	Stenodermatinae	frugivore
Sturnira lilium	Phyllostomidae	Stenodermatinae	frugivore
Sturnira mordax	Phyllostomidae	Stenodermatinae	frugivore
