# Supplementary material for: Digitizing extant bat diversity: An open-access repository of 3D μCT-scanned skulls for research and education
Source: PLoS One. 2018 Sep 18;13(9):e0203022. doi: 10.1371/journal.pone.0203022 (PMC6143191; doi:10.1371/journal.pone.0203022)
Supplement: S2 Table — A full table describing the 435 specimens contained in this repository at the time of manuscript submission, taxonomy information, sex, and associated identifiers from their parent institutions. We also note where GenBank taxonomy (our primary classification system) diverges from that of iDigBio, which is automatically associated with all MorphoSource data. Finally, we note the cases where scans were not performed at our standard 20 μm. (XLSX) [file pone.0203022.s002.xlsx]

## Sheet: S1 Table
species	subspecies	family	sex	museum_number	taxonomy_notes	other_notes
Balantiopteryx_plicata		Emballonuridae	F	UMMZ102659		12 um voxel size
Centronycteris_maximiliani		Emballonuridae	M	AMNH267397
Chaerephon_pumilus		Emballonuridae	F	AMNH184402
Diclidurus_albus	virgo	Emballonuridae	U	AMNH99478
Emballonura_alecto		Emballonuridae	F	UMMZ156848
Emballonura_raffrayana	cor	Emballonuridae	M	AMNH99487
Emballonura_raffrayana	raffrayana	Emballonuridae	M	AMNH101939
Emballonura_semicaudata	semicaudata	Emballonuridae	F	AMNH68724
Peropteryx_kappleri		Emballonuridae	F	UMMZ105776
Peropteryx_macrotis		Emballonuridae	F	UMMZ156592
Saccolaimus_saccolaimus	saccolaimus	Emballonuridae	M	AMNH101604
Saccolaimus_saccolaimus	saccolaimus	Emballonuridae	M	AMNH101605
Saccopteryx_canescens	canescens	Emballonuridae	U	AMNH23642
Taphozous_longimanus	albipinnis	Emballonuridae	M	AMNH103824
Taphozous_mauritianus		Emballonuridae	F	AMNH179287
Taphozous_melanopogon		Emballonuridae	F	UMMZ156810	iDigBio: Taphozous philippinensis
Taphozous_nudiventris	nudiventris	Emballonuridae	M	AMNH27391
Aselliscus_stoliczkanus		Hipposideridae	M	AMNH115576
Aselliscus_tricuspidatus	koopmani	Hipposideridae	M	AMNH159388
Cloeotis_percivali	australis	Hipposideridae	F	AMNH168162
Hipposideros_abae		Hipposideridae	F	AMNH49120
Hipposideros_ater	saevus	Hipposideridae	M	AMNH107819
Hipposideros_caffer	caffer	Hipposideridae	F	AMNH161913
Hipposideros_calcaratus	calcaratus	Hipposideridae	M	AMNH194346
Hipposideros_cervinus	cervinus	Hipposideridae	F	AMNH102250
Hipposideros_cervinus	cervinus	Hipposideridae	F	AMNH159351
Hipposideros_cervinus	cervinus	Hipposideridae	F	AMNH194862
Hipposideros_cervinus	cervinus	Hipposideridae	M	AMNH221992
Hipposideros_cyclops		Hipposideridae	F	AMNH239401
Hipposideros_diadema	speculator	Hipposideridae	M	AMNH102302
Hipposideros_diadema		Hipposideridae	F	UMMZ157092
Hipposideros_dyacorum		Hipposideridae	M	AMNH106953
Hipposideros_fuliginosus		Hipposideridae	M	AMNH241043
Hipposideros_gigas		Hipposideridae	M	AMNH236305
Hipposideros_grandis		Hipposideridae	M	AMNH112943
Hipposideros_larvatus	neglectus	Hipposideridae	F	AMNH103231
Hipposideros_larvatus	poutensis	Hipposideridae	M	AMNH26704
Hipposideros_lylei		Hipposideridae	F	AMNH235581
Hipposideros_obscurus		Hipposideridae	F	AMNH241832
Hipposideros_pelingensis		Hipposideridae	M	AMNH102291
Hipposideros_pomona	sinensis	Hipposideridae	F	AMNH57166
Hipposideros_ruber	guineensis	Hipposideridae	M	AMNH241034
Hipposideros_turpis	turpis	Hipposideridae	M	AMNH244345
Megaderma_lyra	lyra	Megadermatidae	M	AMNH208822
Miniopterus_natalensis		Miniopteridae	F	UMMZ103548	iDigBio: Miniopterus schreibersii natalensis
Miniopterus_paululus		Miniopteridae	F	UMMZ157118	iDigBio: Miniopterus australis paululus
Miniopterus_pusillus		Miniopteridae	F	UMMZ172243
Miniopterus_schreibersii		Miniopteridae	F	UMMZ156998
Miniopterus_tristis		Miniopteridae	F	UMMZ160305
Chaerephon_ansorgei		Molossidae	M	AMNH257449
Chaerephon_chapini	chapini	Molossidae	U	AMNH49209
Chaerephon_jobensis		Molossidae	F	UMMZ81125
Chaerephon_nigeriae	spillmani	Molossidae	M	AMNH89187
Chaerephon_nigeriae	spillmani	Molossidae	M	AMNH89193
Chaerephon_nigeriae	spillmani	Molossidae	U	AMNH89200
Chaerephon_plicatus		Molossidae	F	UMMZ163623	iDigBio: Chaerephon plicata (deprecated)
Chaerephon_pumilus		Molossidae	F	AMNH168211
Chaerephon_pumilus		Molossidae	F	AMNH168216
Cheiromeles_parvidens		Molossidae	M	AMNH241941
Cheiromeles_torquatus	torquatus	Molossidae	F	AMNH247585
Cynomops_abrasus	cerastes	Molossidae	F	AMNH236220
Cynomops_abrasus		Molossidae	F	UMMZ124418
Cynomops_paranus		Molossidae	M	AMNH94639
Cynomops_planirostris		Molossidae	M	AMNH236221
Eumops_bonariensis	bonariensis	Molossidae	F	AMNH235961
Eumops_dabbenei		Molossidae	F	UMMZ146477
Eumops_glaucinus	glaucinus	Molossidae	F	AMNH93859
Eumops_patagonicus	beckeri	Molossidae	F	AMNH234702
Eumops_patagonicus		Molossidae	F	UMMZ125387	iDigBio: Eumops patagonicus beckeri
Eumops_perotis		Molossidae	F	UMMZ77780
Eumops_underwoodi		Molossidae	F	UMMZ89461
Molossops_temminckii	temminckii	Molossidae	F	AMNH260262
Molossops_temminckii	temminckii	Molossidae	F	AMNH264110
Molossops_temminckii		Molossidae	F	UMMZ125373	iDigBio: Molossops temminckii temminckii
Molossus_coibensis		Molossidae	F	UMMZ105734	iDigBio: Molossus molossus coibensis
Molossus_molossus	fortis	Molossidae	F	AMNH234923
Molossus_molossus	molossus	Molossidae	F	AMNH178664
Molossus_molossus	molossus	Molossidae	F	AMNH205675
Molossus_molossus	molossus	Molossidae	F	AMNH211304
Molossus_molossus	molossus	Molossidae	F	AMNH211380
Molossus_molossus	molossus	Molossidae	F	AMNH40723
Molossus_molossus	molossus	Molossidae	F	AMNH78443
Molossus_molossus	molossus	Molossidae	M	AMNH78895
Molossus_molossus	molossus	Molossidae	M	AMNH94694
Molossus_molossus	molossus	Molossidae	F	AMNH97080
Molossus_molossus	tropidorhynchus	Molossidae	U	AMNH176099
Molossus_rufus		Molossidae	F	UMMZ124432
Molossus_sinaloae		Molossidae	F	UMMZ76728
Mops_condylurus	osborni	Molossidae	M	AMNH115937
Mops_leucostigma		Molossidae	M	AMNH170639
Mops_midas	midas	Molossidae	F	AMNH218980
Mops_mops		Molossidae	M	AMNH233589
Mormopterus_acetabulosus		Molossidae	F	UMMZ115817
Myopterus_daubentonii	albatus	Molossidae	F	AMNH48855
Nyctinomops_aurispinosus		Molossidae	U	AMNH178100
Nyctinomops_femorosaccus		Molossidae	F	UMMZ111017	iDigBio: Tadarida fulminans
Nyctinomops_laticaudatus		Molossidae	F	UMMZ91175
Nyctinomops_macrotis		Molossidae	F	UMMZ113271
Otomops_martiensseni	icarus	Molossidae	M	AMNH172858
Promops_centralis		Molossidae	F	UMMZ124419
Promops_nasutus		Molossidae	F	UMMZ125377
Tadarida_aegyptiaca		Molossidae	F	UMMZ114851
Tadarida_brasiliensis		Molossidae	F	UMMZ90485
Tadarida_brasiliensis		Molossidae	F	UMMZ90486
Tadarida_brasiliensis		Molossidae	F	UMMZ90487
Tadarida_brasiliensis		Molossidae	F	UMMZ90494
Tadarida_brasiliensis		Molossidae	F	UMMZ90495
Tadarida_brasiliensis		Molossidae	F	UMMZ98525
Tadarida_teniotis	teniotis	Molossidae	U	AMNH235609
Mormoops_blainvillii	blainvillii	Mormoopidae	F	AMNH271513
Mormoops_megalophylla		Mormoopidae	F	UMMZ109749
Mormopterus_beccarii		Mormoopidae	F	AMNH197749
Mormopterus_planiceps		Mormoopidae	F	AMNH220094
Pteronotus_davyi		Mormoopidae	F	UMMZ81050
Pteronotus_gymnonotus		Mormoopidae	F	UMMZ105780
Pteronotus_macleayii	griseus	Mormoopidae	M	AMNH60897
Pteronotus_parnellii		Mormoopidae	F	UMMZ105664
Pteronotus_parnellii		Mormoopidae	F	UMMZ99273
Pteronotus_personatus	personatus	Mormoopidae	F	AMNH32129
Pteronotus_personatus	psilotis	Mormoopidae	M	AMNH177725
Pteronotus_quadridens		Mormoopidae	F	UMMZ68173	iDigBio: Pteronotus personatus fuliginosus
Natalus_jamaicensis		Natalidae	M	AMNH271576
Natalus_stramineus		Natalidae	F	UMMZ98847
Natalus_tumidirostris	haymani	Natalidae	M	AMNH178687
Nyctiellus_lepidus		Natalidae	F	UMMZ105767	iDigBio: Natalus lepidus
Noctilio_albiventris		Noctilionidae	F	UMMZ105827
Noctilio_leporinus		Noctilionidae	F	UMMZ68190
Nycteris_arge		Nycteridae	F	AMNH86770
Nycteris_grandis		Nycteridae	F	AMNH265825
Nycteris_hispida	hispida	Nycteridae	M	AMNH184475
Nycteris_javanica		Nycteridae	M	AMNH102372
Nycteris_javanica		Nycteridae	F	AMNH102378
Nycteris_macrotis	luteola	Nycteridae	F	AMNH187705
Nycteris_thebaica	damarensis	Nycteridae	M	AMNH168133
Ametrida_centurio		Phyllostomidae	F	UMMZ53108
Anoura_caudifer		Phyllostomidae	F	UMMZ168864
Anoura_cultrata		Phyllostomidae	F	AMNH233253
Anoura_geoffroyi		Phyllostomidae	F	UMMZ108647
Anoura_latidens		Phyllostomidae	F	AMNH261230
Ardops_nichollsi	koopmani	Phyllostomidae	M	AMNH213954
Ariteus_flavescens		Phyllostomidae	U	AMNH265169
Ariteus_flavescens		Phyllostomidae	U	AMNH265176
Ariteus_flavescens		Phyllostomidae	U	AMNH265255
Ariteus_flavescens		Phyllostomidae	U	AMNH265311
Artibeus_anderseni		Phyllostomidae	F	UMMZ160648	iDigBio: Dermanura anderseni
Artibeus_aztecus		Phyllostomidae	F	UMMZ110526	iDigBio: Dermanura azteca aztecus
Artibeus_concolor		Phyllostomidae	F	AMNH267476
Artibeus_concolor		Phyllostomidae	F	AMNH267983
Artibeus_fimbriatus		Phyllostomidae	F	UMMZ125943
Artibeus_fraterculus		Phyllostomidae	F	AMNH62939
Artibeus_glaucus		Phyllostomidae	F	UMMZ126742	iDigBio: Artibeus hirsutus glaucus
Artibeus_intermedius		Phyllostomidae	U	AMNH212280
Artibeus_jamaicensis	fuliginosus	Phyllostomidae	F	UMMZ156077
Artibeus_jamaicensis	jamaicensis	Phyllostomidae	F	UMMZ123275
Artibeus_jamaicensis		Phyllostomidae	F	UMMZ108493
Artibeus_jamaicensis		Phyllostomidae	F	UMMZ93300
Artibeus_jamaicensis		Phyllostomidae	F	UMMZ93566
Artibeus_jamaicensis		Phyllostomidae	F	UMMZ93574
Artibeus_lituratus		Phyllostomidae	F	UMMZ169102
Artibeus_obscurus		Phyllostomidae	U	AMNH260234
Artibeus_obscurus		Phyllostomidae	M	AMNH266288
Artibeus_obscurus		Phyllostomidae	F	AMNH268966
Artibeus_phaeotis		Phyllostomidae	F	UMMZ65093	iDigBio: Dermanura phaeotis palantinus
Artibeus_planirostris		Phyllostomidae	F	UMMZ126736
Artibeus_toltecus		Phyllostomidae	F	UMMZ108586	iDigBio: Dermanura tolteca
Brachyphylla_cavernarum		Phyllostomidae	F	UMMZ68201
Brachyphylla_nana		Phyllostomidae	U	AMNH175982
Carollia_brevicauda		Phyllostomidae	F	UMMZ126789
Carollia_castanea		Phyllostomidae	F	UMMZ164872
Carollia_perspicillata		Phyllostomidae	F	UMMZ126791
Carollia_sowelli		Phyllostomidae	F	UMMZ126717	iDigBio: Carollia brevicauda
Carollia_subrufa		Phyllostomidae	F	UMMZ113603
Centurio_senex		Phyllostomidae	F	UMMZ117852
Chilonatalus_micropus	macer	Phyllostomidae	M	AMNH216125
Chiroderma_salvini		Phyllostomidae	F	UMMZ165308
Chiroderma_trinitatum		Phyllostomidae	F	UMMZ158061
Chiroderma_villosum		Phyllostomidae	F	UMMZ168882
Choeroniscus_godmani		Phyllostomidae	F	UMMZ83316
Choeroniscus_minor		Phyllostomidae	M	AMNH267152
Choeronycteris_mexicana		Phyllostomidae	F	UMMZ77764
Chrotopterus_auritus		Phyllostomidae	F	UMMZ125902
Desmodus_rotundus		Phyllostomidae	F	UMMZ116246
Desmodus_rotundus		Phyllostomidae	F	UMMZ116247
Desmodus_rotundus		Phyllostomidae	F	UMMZ116249
Desmodus_rotundus		Phyllostomidae	F	UMMZ116250
Desmodus_rotundus		Phyllostomidae	F	UMMZ116251
Desmodus_rotundus		Phyllostomidae	F	UMMZ116252
Desmodus_rotundus		Phyllostomidae	F	UMMZ116253
Desmodus_rotundus		Phyllostomidae	F	UMMZ116255
Desmodus_rotundus		Phyllostomidae	F	UMMZ116266
Desmodus_rotundus		Phyllostomidae	F	UMMZ99345
Diaemus_youngi		Phyllostomidae	F	AMNH257104
Diphylla_ecaudata		Phyllostomidae	F	UMMZ99089
Erophylla_bombifrons		Phyllostomidae	F	UMMZ68205	iDigBio: Erophylla sezekorni
Erophylla_sezekorni		Phyllostomidae	F	UMMZ97624	iDigBio: Erophylla sezekorni planifrons
Glossophaga_commissarisi		Phyllostomidae	F	UMMZ108497
Glossophaga_leachii		Phyllostomidae	F	AMNH136085
Glossophaga_leachii		Phyllostomidae	F	AMNH185964
Glossophaga_leachii		Phyllostomidae	M	AMNH185970
Glossophaga_longirostris	longirostris	Phyllostomidae	F	AMNH130668
Glossophaga_longirostris	longirostris	Phyllostomidae	F	AMNH182725
Glossophaga_morenoi	mexicana	Phyllostomidae	M	AMNH189645
Glossophaga_soricina		Phyllostomidae	F	UMMZ126822
Glyphonycteris_sylvestris		Phyllostomidae	M	AMNH183846
Hylonycteris_underwoodi		Phyllostomidae	F	UMMZ113582
Leptonycteris_curasoae		Phyllostomidae	M	AMNH149387
Leptonycteris_yerbabuenae		Phyllostomidae	F	UMMZ77740
Lichonycteris_obscura		Phyllostomidae	F	AMNH95118
Lionycteris_spurrelli		Phyllostomidae	F	UMMZ160712
Lonchophylla_handleyi		Phyllostomidae	M	AMNH230214
Lonchophylla_mordax	concava	Phyllostomidae	U	AMNH269452
Lonchophylla_robusta		Phyllostomidae	F	UMMZ112036
Lonchophylla_thomasi		Phyllostomidae	F	UMMZ160708	iDigBio: Hsunycteris thomasi
Lonchorhina_aurita	aurita	Phyllostomidae	M	AMNH269496
Lophostoma_brasiliense		Phyllostomidae	F	AMNH71626
Lophostoma_carrikeri		Phyllostomidae	F	AMNH30180
Lophostoma_schulzi		Phyllostomidae	F	AMNH267421
Lophostoma_silvicolum	laephotis	Phyllostomidae	M	AMNH95454
Lophostoma_silvicolum	laephotis	Phyllostomidae	F	AMNH97011
Macrophyllum_macrophyllum		Phyllostomidae	M	AMNH78416
Macrotus_californicus		Phyllostomidae	F	AMNH139571
Macrotus_waterhousii		Phyllostomidae	F	UMMZ95718
Mesophylla_macconnelli	macconnelli	Phyllostomidae	M	AMNH76569
Micronycteris_brosseti		Phyllostomidae	M	AMNH266032
Micronycteris_hirsuta		Phyllostomidae	F	UMMZ125174
Micronycteris_matses		Phyllostomidae	F	AMNH273044
Micronycteris_megalotis		Phyllostomidae	F	UMMZ95660
Micronycteris_microtis	microtis	Phyllostomidae	M	AMNH14581
Micronycteris_microtis		Phyllostomidae	F	AMNH267872
Micronycteris_minuta		Phyllostomidae	F	UMMZ126729
Micronycteris_schmidtorum		Phyllostomidae	F	AMNH130719
Mimon_cozumelae		Phyllostomidae	F	UMMZ103428		60 um voxel size
Mimon_crenulatum	keenani	Phyllostomidae	M	AMNH64541
Mimon_crenulatum	longifolium	Phyllostomidae	F	AMNH236001
Monophyllus_redmani		Phyllostomidae	F	UMMZ123278
Musonycteris_harrisoni		Phyllostomidae	F	UMMZ110524
Phylloderma_stenops		Phyllostomidae	F	AMNH267441
Phyllonycteris_aphylla		Phyllostomidae	F	AMNH186967
Phyllonycteris_aphylla		Phyllostomidae	M	AMNH214130
Phyllonycteris_poeyi	obtusa	Phyllostomidae	F	AMNH236697
Phyllonycteris_poeyi	poeyi	Phyllostomidae	U	AMNH176194
Phyllops_falcatus		Phyllostomidae	F	UMMZ123279
Phyllostomus_discolor		Phyllostomidae	F	UMMZ59984
Phyllostomus_elongatus		Phyllostomidae	F	UMMZ168806
Phyllostomus_hastatus		Phyllostomidae	F	UMMZ65078
Platalina_genovensium		Phyllostomidae	M	AMNH257108
Platyrrhinus_brachycephalus		Phyllostomidae	F	UMMZ160636
Platyrrhinus_dorsalis		Phyllostomidae	F	UMMZ169060
Platyrrhinus_helleri		Phyllostomidae	F	UMMZ168983
Platyrrhinus_infuscus		Phyllostomidae	F	UMMZ160631
Platyrrhinus_lineatus		Phyllostomidae	F	UMMZ124331
Platyrrhinus_masu		Phyllostomidae	F	UMMZ158068	iDigBio: Platyrrhinus brachycephalus
Platyrrhinus_vittatus		Phyllostomidae	F	UMMZ116681
Pygoderma_bilabiatum		Phyllostomidae	F	UMMZ124377		60 um voxel size
Rhinophylla_fischerae		Phyllostomidae	F	AMNH230485
Rhinophylla_pumilio		Phyllostomidae	F	UMMZ158063
Sphaeronycteris_toxophyllum		Phyllostomidae	F	AMNH21344
Stenoderma_rufum		Phyllostomidae	F	UMMZ156615
Sturnira_bidens		Phyllostomidae	M	AMNH214349
Sturnira_bogotensis		Phyllostomidae	F	AMNH207851
Sturnira_lilium	lilium	Phyllostomidae	F	AMNH248873
Sturnira_ludovici		Phyllostomidae	F	UMMZ95704
Sturnira_magna		Phyllostomidae	F	UMMZ160654
Sturnira_mordax		Phyllostomidae	F	UMMZ112038
Sturnira_nana		Phyllostomidae	F	AMNH219138
Sturnira_oporaphilum		Phyllostomidae	F	UMMZ126751
Sturnira_tildae		Phyllostomidae	F	AMNH209408
Tonatia_saurophila	bakeri	Phyllostomidae	F	AMNH139443
Tonatia_saurophila	melosi	Phyllostomidae	F	AMNH180263
Trachops_cirrhosus		Phyllostomidae	F	UMMZ103421
Uroderma_bilobatum		Phyllostomidae	F	UMMZ114483
Uroderma_magnirostrum		Phyllostomidae	F	UMMZ156056
Vampyressa_bidens		Phyllostomidae	F	AMNH261626	iDigBio: Vampyressa pusilla pusilla
Vampyressa_brocki		Phyllostomidae	F	AMNH268566	iDigBio: Vampyriscus brocki
Vampyressa_melissa		Phyllostomidae	F	AMNH233761
Vampyressa_nymphaea		Phyllostomidae	F	UMMZ168944	iDigBio: Vampyriscus nymphaea
Vampyressa_pusilla		Phyllostomidae	F	UMMZ133730
Vampyressa_thyone		Phyllostomidae	F	UMMZ122267	iDigBio: Vampyressa pusilla thyone
Vampyrodes_caraccioli		Phyllostomidae	F	UMMZ160626
Acerodon_celebensis		Pteropodidae	F	AMNH153137		30 um voxel size
Acerodon_jubatus		Pteropodidae	F	UMMZ161197		60 um voxel size
Aethalops_alecto	alecto	Pteropodidae	F	AMNH247163
Balionycteris_maculata	seimundi	Pteropodidae	F	AMNH233970
Cynopterus_brachyotis		Pteropodidae	F	UMMZ117123
Cynopterus_horsfieldii		Pteropodidae	F	UMMZ117125
Cynopterus_sphinx		Pteropodidae	F	UMMZ172227
Cynopterus_titthaecheilus	terminus	Pteropodidae	M	AMNH235612
Cynopterus_titthaecheilus	titthaecheilus	Pteropodidae	F	AMNH107921		mandibles not scanned (broken)
Dobsonia_minor		Pteropodidae	M	AMNH105177
Dobsonia_pannietensis	pannietensis	Pteropodidae	M	AMNH157368		30 um voxel size
Eidolon_helvum	helvum	Pteropodidae	F	AMNH48701
Eonycteris_robusta		Pteropodidae	F	UMMZ160278
Eonycteris_spelaea		Pteropodidae	F	UMMZ156952
Epomophorus_gambianus	gambianus	Pteropodidae	M	AMNH239361		30 um voxel size
Epomophorus_labiatus		Pteropodidae	F	AMNH48742
Epomophorus_minor		Pteropodidae	F	AMNH161858
Epomophorus_wahlbergi		Pteropodidae	F	AMNH187275
Epomops_franqueti		Pteropodidae	F	UMMZ124059
Haplonycteris_fischeri		Pteropodidae	F	UMMZ162225
Harpyionycteris_celebensis		Pteropodidae	M	AMNH153590
Harpyionycteris_whiteheadi		Pteropodidae	F	UMMZ158715
Hypsignathus_monstrosus		Pteropodidae	F	AMNH86764		30 um voxel size
Macroglossus_minimus		Pteropodidae	F	UMMZ161346
Macroglossus_sobrinus	sobrinus	Pteropodidae	M	AMNH107480
Megaerops_ecaudatus		Pteropodidae	F	AMNH216753
Megaerops_niphanae		Pteropodidae	M	AMNH87290
Megaloglossus_woermanni		Pteropodidae	M	AMNH236289
Myonycteris_torquata		Pteropodidae	F	AMNH236256
Nanonycteris_veldkampii		Pteropodidae	M	AMNH241024
Nyctimene_aello		Pteropodidae	F	AMNH105102
Nyctimene_albiventer	papuanus	Pteropodidae	U	AMNH237058
Nyctimene_albiventer	papuanus	Pteropodidae	U	AMNH237065
Nyctimene_cephalotes	aplini	Pteropodidae	F	AMNH109030
Nyctimene_certans		Pteropodidae	F	AMNH279187
Nyctimene_major	geminus	Pteropodidae	F	AMNH159262
Nyctimene_major		Pteropodidae	U	AMNH221419
Nyctimene_robinsoni		Pteropodidae	F	AMNH196644
Nyctimene_vizcaccia	vizcaccia	Pteropodidae	M	AMNH222641
Otopteropus_cartilagonodus		Pteropodidae	F	UMMZ156972
Paranyctimene_raptor		Pteropodidae	F	AMNH194853
Penthetor_lucasi		Pteropodidae	F	UMMZ159632
Ptenochirus_jagori		Pteropodidae	F	UMMZ162262
Ptenochirus_minor		Pteropodidae	F	UMMZ160287
Pteropus_admiralitatum	solomonis	Pteropodidae	F	AMNH99959		30 um voxel size
Pteropus_alecto	alecto	Pteropodidae	F	AMNH153534		30 um voxel size
Pteropus_alecto		Pteropodidae	F	AMNH153171		30 um voxel size
Pteropus_anetianus	eotinus	Pteropodidae	F	AMNH79962
Pteropus_capistratus	capistratus	Pteropodidae	M	AMNH194275		30 um voxel size
Pteropus_conspicillatus	conspicillatus	Pteropodidae	F	AMNH66154		30 um voxel size
Pteropus_giganteus		Pteropodidae	F	UMMZ91079	iDigBio: Pteropus vampyrus giganteus	60 um voxel size
Pteropus_hypomelanus		Pteropodidae	F	UMMZ130417		60 um voxel size
Pteropus_livingstonii		Pteropodidae	U	AMNH274500		30 um voxel size
Pteropus_lylei		Pteropodidae	F	AMNH240006		30 um voxel size
Pteropus_mariannus	mariannus	Pteropodidae	M	AMNH249983		30 um voxel size
Pteropus_molossinus		Pteropodidae	F	AMNH87168
Pteropus_neohibernicus	neohibernicus	Pteropodidae	M	AMNH105251		30 um voxel size
Pteropus_neohibernicus	neohibernicus	Pteropodidae	M	AMNH105285		60 um voxel size
Pteropus_neohibernicus	neohibernicus	Pteropodidae	M	AMNH157324		60 um voxel size
Pteropus_ornatus	auratus	Pteropodidae	F	AMNH130313		30 um voxel size
Pteropus_poliocephalus		Pteropodidae	M	AMNH274435		30 um voxel size
Pteropus_pumilus		Pteropodidae	F	UMMZ162253
Pteropus_rufus		Pteropodidae	F	AMNH100492		30 um voxel size
Pteropus_samoensis	samoensis	Pteropodidae	F	AMNH256968		30 um voxel size
Pteropus_scapulatus		Pteropodidae	M	AMNH154582		30 um voxel size
Pteropus_tonganus	basiliscus	Pteropodidae	U	AMNH221146		30 um voxel size
Rousettus_aegyptiacus		Pteropodidae	F	UMMZ161026
Rousettus_amplexicaudatus		Pteropodidae	F	UMMZ162316
Rousettus_leschenaultii		Pteropodidae	M	AMNH208123
Scotonycteris_ophiodon		Pteropodidae	F	AMNH256534	iDigBio: Casinycteris ophiodon
Scotonycteris_zenkeri	occidentalis	Pteropodidae	F	AMNH239380
Sphaerias_blanfordi		Pteropodidae	M	AMNH274330
Thoopterus_nigrescens		Pteropodidae	M	AMNH196444
Rhinolophus_arcuatus		Rhinolophidae	F	UMMZ162885
Rhinolophus_cornutus		Rhinolophidae	F	UMMZ165617
Thyroptera_tricolor		Thyropteridae	F	UMMZ53240
Antrozous_pallidus		Vespertilionidae	F	UMMZ86542
Corynorhinus_rafinesquii		Vespertilionidae	F	UMMZ115745
Corynorhinus_townsendii		Vespertilionidae	F	UMMZ105878
Eptesicus_andinus		Vespertilionidae	F	UMMZ116679
Eptesicus_brasiliensis		Vespertilionidae	F	UMMZ125740
Eptesicus_diminutus		Vespertilionidae	F	UMMZ125748
Eptesicus_furinalis		Vespertilionidae	F	UMMZ124387
Eptesicus_fuscus		Vespertilionidae	F	UMMZ77842
Hesperoptenus_tickelli		Vespertilionidae	F	UMMZ172254
Hypsugo_savii		Vespertilionidae	F	UMMZ117578
Idionycteris_phyllotis		Vespertilionidae	F	UMMZ111018
Kerivoula_pellucida		Vespertilionidae	F	UMMZ161396
Kerivoula_pellucida		Vespertilionidae	F	UMMZ161396
Lasionycteris_noctivagans		Vespertilionidae	F	UMMZ76424
Lasiurus_blossevilli		Vespertilionidae	F	UMMZ125725	iDigBio: Lasiurus borealis blossevillii
Lasiurus_borealis		Vespertilionidae	F	UMMZ89680
Lasiurus_cinereus		Vespertilionidae	F	UMMZ51379
Lasiurus_ega		Vespertilionidae	F	UMMZ125726
Lasiurus_intermedius		Vespertilionidae	F	UMMZ110529
Lasiurus_seminolus		Vespertilionidae	F	UMMZ123983
Murina_aurata		Vespertilionidae	F	UMMZ112549
Murina_cyclotis		Vespertilionidae	F	UMMZ112542
Murina_huttonii		Vespertilionidae	F	UMMZ75150
Myotis_albescens		Vespertilionidae	F	UMMZ125732
Myotis_auriculus		Vespertilionidae	F	UMMZ113204
Myotis_austroriparius		Vespertilionidae	F	UMMZ58824
Myotis_californicus		Vespertilionidae	F	UMMZ98964
Myotis_chiloensis		Vespertilionidae	F	UMMZ156356
Myotis_ciliolabrum		Vespertilionidae	F	UMMZ175836
Myotis_elegans		Vespertilionidae	F	UMMZ116274
Myotis_emarginatus		Vespertilionidae	F	UMMZ146940
Myotis_evotis		Vespertilionidae	F	UMMZ66051
Myotis_formosus		Vespertilionidae	F	UMMZ53119
Myotis_grisescens		Vespertilionidae	F	UMMZ76874
Myotis_horsfieldii		Vespertilionidae	F	UMMZ157003
Myotis_keenii		Vespertilionidae	F	UMMZ175831
Myotis_leibii		Vespertilionidae	F	UMMZ90146	iDigBio: Myotis subulatus subulatus
Myotis_lucifugus		Vespertilionidae	F	UMMZ122615
Myotis_macrotarsus		Vespertilionidae	F	UMMZ160308
Myotis_melanorhinus		Vespertilionidae	F	UMMZ105939	iDigBio: Myotis subulatus melanorhinus
Myotis_muricola		Vespertilionidae	F	UMMZ160381
Myotis_myotis		Vespertilionidae	F	UMMZ123522	iDigBio: Myotis austroriparius austroriparius
Myotis_mystacinus		Vespertilionidae	F	UMMZ88614
Myotis_nigricans		Vespertilionidae	F	UMMZ160598
Myotis_riparius		Vespertilionidae	F	UMMZ126242
Myotis_ruber		Vespertilionidae	F	UMMZ125729
Myotis_septentrionalis		Vespertilionidae	F	UMMZ106030	iDigBio: Myotis keenii septentrionalis
Myotis_sodalis		Vespertilionidae	F	UMMZ83587
Myotis_thysanodes		Vespertilionidae	F	UMMZ81965
Myotis_velifer		Vespertilionidae	F	UMMZ100817
Myotis_velifer		Vespertilionidae	F	UMMZ61438
Myotis_velifer		Vespertilionidae	F	UMMZ61439
Myotis_velifer		Vespertilionidae	F	UMMZ61440
Myotis_velifer		Vespertilionidae	F	UMMZ61441
Myotis_velifer		Vespertilionidae	F	UMMZ61444
Myotis_velifer		Vespertilionidae	F	UMMZ61445
Myotis_vivesi		Vespertilionidae	F	UMMZ115551
Myotis_volans		Vespertilionidae	F	UMMZ106018
Myotis_yumanensis		Vespertilionidae	F	UMMZ105958
Neoromicia_capensis		Vespertilionidae	F	UMMZ59013
Nyctalus_leisleri		Vespertilionidae	F	UMMZ167693
Nyctalus_plancyi		Vespertilionidae	F	UMMZ55831	iDigBio: Nyctalus noctula plancei
Nycticeius_humeralis		Vespertilionidae	F	UMMZ123988
Philetor_brachypterus		Vespertilionidae	F	UMMZ156906
Pipistrellus_coromandra		Vespertilionidae	F	UMMZ172276
Pipistrellus_hesperidus	hesperus	Vespertilionidae	F	UMMZ87877
Pipistrellus_javanicus		Vespertilionidae	F	UMMZ172303
Pipistrellus_nathusii		Vespertilionidae	F	UMMZ123232
Pipistrellus_pipistrellus		Vespertilionidae	F	UMMZ146941	iDigBio: Pipistrellus coromandra
Pipistrellus_subflavus		Vespertilionidae	F	UMMZ98947	iDigBio: Perimyotis subflavus subflavus
Pipistrellus_tenuis		Vespertilionidae	F	UMMZ160299
Plecotus_auritus		Vespertilionidae	F	UMMZ111012
Rhogeessa_aeneus		Vespertilionidae	F	UMMZ79938	iDigBio: Rhogeessa tumida aenus
Rhogeessa_parvula		Vespertilionidae	F	UMMZ83314	iDigBio: Rhogeessa tumida major
Rhogeessa_tumida		Vespertilionidae	F	UMMZ116286
Scotophilus_heathii		Vespertilionidae	F	UMMZ172261
Scotophilus_kuhlii		Vespertilionidae	F	UMMZ157013
Tylonycteris_pachypus		Vespertilionidae	F	UMMZ158856
Tylonycteris_robustula		Vespertilionidae	F	UMMZ158855

## Sheet: convergence_table
species	family	subfamily	guild
Anoura_cultrata	Phyllostomidae	Glossophaginae	nectarivore
Brachyphylla_nana	Phyllostomidae	Glossophaginae	nectarivore
Centurio_senex	Phyllostomidae	Stenodermatinae	frugivore
Chiroderma_salvini	Phyllostomidae	Stenodermatinae	frugivore
Choeroniscus_godmani	Phyllostomidae	Glossophaginae	nectarivore
Choeronycteris_mexicana	Phyllostomidae	Glossophaginae	nectarivore
Desmodus_rotundus	Phyllostomidae	Desmodontinae	sanguivore
Diaemus_youngi	Phyllostomidae	Desmodontinae	sanguivore
Diphylla_ecaudata	Phyllostomidae	Desmodontinae	sanguivore
Glyphonycteris_sylvestris	Phyllostomidae	Glyphonycterinae	insectivore
Leptonycteris_yerbabuenae	Phyllostomidae	Glossophaginae	nectarivore
Lionycteris_spurrelli	Phyllostomidae	Lonchophyllinae	nectarivore
Lonchophylla_handleyi	Phyllostomidae	Lonchophyllinae	nectarivore
Lonchophylla_mordax	Phyllostomidae	Lonchophyllinae	nectarivore
Lophostoma_brasiliense	Phyllostomidae	Phyllostominae	insectivore
Macrotus_waterhousii	Phyllostomidae	Macrotinae	insectivore
Micronycteris_brosseti	Phyllostomidae	Micronycterinae	insectivore
Micronycteris_hirsuta	Phyllostomidae	Micronycterinae	insectivore
Micronycteris_matses	Phyllostomidae	Micronycterinae	insectivore
Micronycteris_schmidtorum	Phyllostomidae	Micronycterinae	insectivore
Mimon_crenulatum	Phyllostomidae	Phyllostominae	insectivore
Noctilio_albiventris	Noctilionidae	Noctilioninae	insectivore
Phyllostomus_elongatus	Phyllostomidae	Phyllostominae	insectivore
Platalina_genovensium	Phyllostomidae	Lonchophyllinae	nectarivore
Pteronotus_davyi	Mormoopidae	Mormoopinae	insectivore
Pteronotus_quadridens	Mormoopidae	Mormoopinae	insectivore
Pygoderma_bilabiatum	Phyllostomidae	Stenodermatinae	frugivore
Sphaeronycteris_toxophyllum	Phyllostomidae	Stenodermatinae	frugivore
Sturnira_lilium	Phyllostomidae	Stenodermatinae	frugivore
Sturnira_mordax	Phyllostomidae	Stenodermatinae	frugivore

## Sheet: combined_scans
family	species	subspecies	museum_number	sex	locality_info	specimen_notes	Genbank_iDigBio_discrepancies
Emballonuridae	Balantiopteryx_plicata		UMMZ102659	F
Emballonuridae	Emballonura_alecto		UMMZ156848	F
Emballonuridae	Peropteryx_kappleri		UMMZ105776	F
Emballonuridae	Peropteryx_macrotis		UMMZ156592	F
Emballonuridae	Taphozous_melanopogon		UMMZ156810	F			iDigBio: Taphozous philippinensis
Emballonuridae	Chaerephon_pumilus		AMNH184402	F	Africa: Sudan, Bahr el Ghazal, Yirol Dist., Lake Nyibor	right zygomatic arch broken, mandible separated
Emballonuridae	Diclidurus_albus	virgo	AMNH99478	U	South America: Venezuela, Monagas, Bolivar, Caripito	separated mandible
Emballonuridae	Emballonura_semicaudata	semicaudata	AMNH68724	F	Oceania: Samoa, Savaii Island, Savaii Island	mandible separated
Emballonuridae	Saccolaimus_saccolaimus	saccolaimus	AMNH101604	M	Eurasia: Indonesia, Java, Cheribon	mandible separated
Emballonuridae	Saccolaimus_saccolaimus	saccolaimus	AMNH101605	M	Eurasia: Indonesia, Java, Cheribon	mandible separated
Emballonuridae	Saccopteryx_canescens	canescens	AMNH23642	U	South America: Colombia, Magdalena, Santa Maria, Bonda	mandible separated; left side in two pieces
Emballonuridae	Taphozous_mauritianus		AMNH179287	F	Africa: Tanzania, North Prov., Ngaruka	good
Emballonuridae	Taphozous_longimanus	albipinnis	AMNH103824	M	Eurasia: Indonesia, Borneo, Kalimantan Tengah, Sampit-Parit (Tjempaga)	right tympanic bullae removed, mandible separated
Emballonuridae	Emballonura_raffrayana	cor	AMNH99487	M	New Guinea: Papua New Guinea, Bismark Archipelago, Tabar Island, Tabar	mandible separated
Emballonuridae	Emballonura_raffrayana	raffrayana	AMNH101939	M	Eurasia: Indonesia, Irian Jaya, Weyland Range, Nadimo Valley, The Gebroeder	mandible separated
Emballonuridae	Centronycteris_maximiliani		AMNH267397	M	South America: French Guiana, Cayenne, Sinnamary, Paracou	mandible separated, atlas in gel cap
Emballonuridae	Taphozous_nudiventris	nudiventris	AMNH27391	M	Africa: Egypt, Ghizeh, Cairo	good
Hipposideridae	Hipposideros_diadema		UMMZ157092	F
Hipposideridae	Hipposideros_lylei		AMNH235581	F	Eurasia: Malaysia, Kedah, 3 mi W. Alor Star, Gng. Keriang	good
Hipposideridae	Hipposideros_gigas		AMNH236305	M	Africa: Cameroon, Abam, 15 km. SE Ebam	right canine removed
Hipposideridae	Hipposideros_larvatus	poutensis	AMNH26704	M	Eurasia: China, Hainan, Pouten	parietal and occipital condyle missing; frontal bones missing
Hipposideridae	Hipposideros_pomona	sinensis	AMNH57166	F	Eurasia: China, Yenping	mandible separated
Hipposideridae	Hipposideros_pelingensis		AMNH102291	M	Eurasia: Indonesia, Sulawesi, Selatan, Maros Talassa	frontal bones glued; mandible separated
Hipposideridae	Hipposideros_diadema	speculator	AMNH102302	M	Eurasia: Indonesia, Sulawesi, Tenga, Wawo	right side of mandible missing; frontal bones removed
Hipposideridae	Hipposideros_larvatus	neglectus	AMNH103231	F	Eurasia: Indonesia, Mentawai Islands, Pagai Utara	mandible separated
Hipposideridae	Hipposideros_ruber	guineensis	AMNH241034	M	Africa: Cameroon, Est region, 30 km West Bertoua	good
Hipposideridae	Hipposideros_turpis	turpis	AMNH244345	M	Eurasia: Japan, Ryukyu Islands, Ishigaki, Kabila	frontal bones missing
Hipposideridae	Hipposideros_obscurus		AMNH241832	F	Wallacea: Philippines, Mindanao, Cotabato, Saub	mandible separated; back of cranium in two pieces
Hipposideridae	Hipposideros_grandis		AMNH112943	M	Eurasia: Burma, Haibum, Cave 6 mi W. of Haibum	mandible separated
Hipposideridae	Hipposideros_abae		AMNH49120	F	Africa: Zaire, Haut Zaire, Aba	mandible separated
Hipposideridae	Aselliscus_tricuspidatus	koopmani	AMNH159388	M	New Guinea: Papua New Guinea, Woodlark Island, Kulumanau	left zygomatic arch broken; mandible separated
Hipposideridae	Hipposideros_cervinus	cervinus	AMNH159351	F	New Guinea: Papua New Guina, Misima Island, Kulumalia	both zygomatic arches broken
Hipposideridae	Hipposideros_cyclops		AMNH239401	F	Africa: Liberia, Grand Gedeh, 7 km N. Tchien	occipital condyle broken
Hipposideridae	Hipposideros_cervinus	cervinus	AMNH194862	F	New Guinea: Papua New Guinea, Morobe Dist., Buma Cave (3 mi. N. Pindiu)	good
Hipposideridae	Hipposideros_cervinus	cervinus	AMNH221992	M	New Guinea: Papua New Guinea, New Britain, East New Britain Dist, Gaulim, 400 ft	left zygomatic arch broken
Hipposideridae	Hipposideros_calcaratus	calcaratus	AMNH194346	M	New Guinea: Papua New Guinea, Pomalil, Approx. 23 mi. NE of Kandrian	parietal and occipital condyle missing
Hipposideridae	Hipposideros_fuliginosus		AMNH241043	M	Africa: Cameroon, Ouest Region, 12 km South East of Mamfe	good
Hipposideridae	Hipposideros_cervinus	cervinus	AMNH102250	F	Eurasia: Indonesia, Sulawesi, Maros, Talassa	parietal cracked; mandibles separated
Hipposideridae	Hipposideros_caffer	caffer	AMNH161913	F	Africa: Malawi, Kota Kota	good
Hipposideridae	Hipposideros_ater	saevus	AMNH107819	M	Eurasia: Indonesia, Bali, Sangsit	hole in left frontal; both zygomatic arches broken
Hipposideridae	Aselliscus_stoliczkanus		AMNH115576	M	Eurasia: Burma, Kachin, Chipwi	mandible separated
Hipposideridae	Hipposideros_dyacorum		AMNH106953	M	Eurasia: Indonesia, Borneo, Kalimantan Barat, Perboeah, Landak River	mandible separated
Hipposideridae	Cloeotis_percivali	australis	AMNH168162	F	Africa: Botswana, Kweneng, Molepolole	mandible separated; zygomatic arches broken
Megadermatidae	Megaderma_lyra	lyra	AMNH208822	M	Eurasia: India, Maharashtra, Ratnagiri Dist., Taluka Ragapur	good
Miniopteridae	Miniopterus_natalensis		UMMZ103548	F			iDigBio: Miniopterus schreibersii natalensis
Miniopteridae	Miniopterus_paululus		UMMZ157118	F			iDigBio: Miniopterus australis paululus
Miniopteridae	Miniopterus_pusillus		UMMZ172243	F
Miniopteridae	Miniopterus_schreibersii		UMMZ156998	F
Miniopteridae	Miniopterus_tristis		UMMZ160305	F
Molossidae	Chaerephon_jobensis		UMMZ81125	F
Molossidae	Chaerephon_plicatus		UMMZ163623	F			iDigBio: Chaerephon plicata (deprecated)
Molossidae	Cynomops_abrasus		UMMZ124418	F
Molossidae	Eumops_dabbenei		UMMZ146477	F
Molossidae	Eumops_patagonicus		UMMZ125387	F			iDigBio: Eumops patagonicus beckeri
Molossidae	Eumops_perotis		UMMZ77780	F
Molossidae	Eumops_underwoodi		UMMZ89461	F
Molossidae	Molossops_temminckii		UMMZ125373	F			iDigBio: Molossops temminckii temminckii
Molossidae	Molossus_coibensis		UMMZ105734	F			iDigBio: Molossus molossus coibensis
Molossidae	Molossus_rufus		UMMZ124432	F
Molossidae	Molossus_sinaloae		UMMZ76728	F
Molossidae	Mormopterus_acetabulosus		UMMZ115817	F
Molossidae	Nyctinomops_femorosaccus		UMMZ111017	F			iDigBio: Tadarida fulminans
Molossidae	Nyctinomops_laticaudatus		UMMZ91175	F
Molossidae	Nyctinomops_macrotis		UMMZ113271	F
Molossidae	Promops_centralis		UMMZ124419	F
Molossidae	Promops_nasutus		UMMZ125377	F
Molossidae	Tadarida_aegyptiaca		UMMZ114851	F
Molossidae	Tadarida_brasiliensis		UMMZ98525	F
Molossidae	Tadarida_brasiliensis		UMMZ90486	F
Molossidae	Tadarida_brasiliensis		UMMZ90485	F
Molossidae	Tadarida_brasiliensis		UMMZ90487	F
Molossidae	Tadarida_brasiliensis		UMMZ90494	F
Molossidae	Tadarida_brasiliensis		UMMZ90495	F
Molossidae	Mops_mops		AMNH233589	M	Eurasia: Malaysia, Negri Sembilan, Kuala Pilah	bullae cap in gel cap
Molossidae	Mops_midas	midas	AMNH218980	F	Africa: Botswana, Ngamiland, Maun	good
Molossidae	Tadarida_teniotis	teniotis	AMNH235609	U	Eurasia: Yugoslavia, Dalmatia, Brac id., Lozisce	good
Molossidae	Molossus_molossus	molossus	AMNH211304	F	South America: Bolivia, Beni, Mamore, Itenez River, Puerto More	good
Molossidae	Molossops_temminckii	temminckii	AMNH260262	F	South America: Bolivia, Santa Cruz, Chiquitos, Robore	good
Molossidae	Chaerephon_pumilus		AMNH168211	F	Africa: Botswana, Ngamiland, Maun	right zygomatic arch broken
Molossidae	Mops_condylurus	osborni	AMNH115937	M	Africa: Zambia, Limulunga, 10 mi N. Mangu, R	good
Molossidae	Chaerephon_nigeriae	spillmani	AMNH89200	U	Africa: Zambia, Luakela River	parietal broken, coronoid process broken on both sides
Molossidae	Chaerephon_nigeriae	spillmani	AMNH89187	M	Africa: Zambia, Luakela River	good
Molossidae	Cynomops_abrasus	cerastes	AMNH236220	F	South America: Brazil, Rio Grande do Sul, Uruguaiana	good
Molossidae	Chaerephon_chapini	chapini	AMNH49209	U	Africa: Zaire, Haut Zaire, Niangara	left zygomatic arch broken
Molossidae	Chaerephon_ansorgei		AMNH257449	M	Africa: South Africa, Transvaal, Kruger Natl. Park, 1 km N Nwanetzi	good
Molossidae	Molossops_temminckii	temminckii	AMNH264110	F	South America: Bolivia, Tarija, Gran Chaco, Estancia Bolivar	good
Molossidae	Cynomops_planirostris		AMNH236221	M	South America: Brazil, Sao Paulo, Urupes	both zygomatic arches broken
Molossidae	Chaerephon_nigeriae	spillmani	AMNH89193	M	Africa: Zambia, Luakela River	mandible separated
Molossidae	Molossus_molossus	molossus	AMNH97080	F	South America: Brazil, Para, Mocajuba, Tocantins River	mandible separated
Molossidae	Chaerephon_pumilus		AMNH168216	F	Africa: Botswana, Ngamiland, Maun	good
Molossidae	Cynomops_paranus		AMNH94639	M	South America: Brazil, Para, Aveiro, Caxiricatuba, Tapajos River	good
Molossidae	Molossus_molossus	molossus	AMNH211380	F	South America: Bolivia, Beni, Mamore, Itenez River, Puerto More	good
Molossidae	Molossus_molossus	tropidorhynchus	AMNH176099	U	West Indies: Cuba, Ciudad de La Habana, Almendares, between La Habana and Mariano	cranium only
Molossidae	Molossus_molossus	molossus	AMNH205675	F	South America: Uruguay, Rio Negro, 15 km south of Paysandu, Arroyo Negro stream	right tympanic bullae removed
Molossidae	Nyctinomops_aurispinosus		AMNH178100	U		good
Molossidae	Molossus_molossus	molossus	AMNH78895	M	South America: Brazil, Amazonas, Tefe, Amazon River, Mouth of Tefe Lake	good
Molossidae	Molossus_molossus	molossus	AMNH78443	F	South America: Venezuela, Amazonas, Casiquiare, Guiania River	right zygomatic arch broken
Molossidae	Molossus_molossus	molossus	AMNH40723	F	South America: Bolivia, Beni, Moxos, Trinidad	good
Molossidae	Molossus_molossus	molossus	AMNH94694	M	South America: Brazil, Para, Tapajos River, Igarape Brabo	left zygomatic arch broken
Molossidae	Eumops_glaucinus	glaucinus	AMNH93859	F	South America: Brazil, Para, Faro, Amazon River, north bank	mandible separated
Molossidae	Molossus_molossus	fortis	AMNH234923	F	West Indies: U.S. Virgin Islands, Saint John, Saint John Island, Lameshur Bay	good
Molossidae	Molossus_molossus	molossus	AMNH178664	F	South America: Trinidad and Tobago, Trinidad, Saint George County, Port of Spain	mandible separated
Molossidae	Eumops_patagonicus	beckeri	AMNH234702	F	South America: Paraguay, Alto Paraguay, Fuerte Olimpo	good
Molossidae	Eumops_bonariensis	bonariensis	AMNH235961	F	South America: Brazil, Rio Grande do Sul, Uruguaiana	good
Molossidae	Mops_leucostigma		AMNH170639	M	West Indian Ocean: Madagascar, Toamasina, Vohibinany, Tampina	good
Molossidae	Cheiromeles_torquatus	torquatus	AMNH247585	F	Eurasia: Malaysia, Negri, Sembilan, Simpang Pertang, 47th mi., Bukit Kaloh F.R. Kampong	good
Molossidae	Otomops_martiensseni	icarus	AMNH172858	M	Africa: South Africa, Nata, Durban	bullae in gel cap
Molossidae	Cheiromeles_parvidens		AMNH241941	M	Wallacea: Philippines, Mindanao, Cotabato, Saub	right tympanic bullae missing
Molossidae	Myopterus_daubentonii	albatus	AMNH48855	F	Africa: Zaire, Haut Zaire, Niangara	good
Mormoopidae	Mormoops_megalophylla		UMMZ109749	F
Mormoopidae	Pteronotus_davyi		UMMZ81050	F
Mormoopidae	Pteronotus_gymnonotus		UMMZ105780	F
Mormoopidae	Pteronotus_parnellii		UMMZ99273	F
Mormoopidae	Pteronotus_parnellii		UMMZ105664	F
Mormoopidae	Pteronotus_quadridens		UMMZ68173	F			iDigBio: Pteronotus personatus fuliginosus
Mormoopidae	Pteronotus_macleayii	griseus	AMNH60897	M	West Indies: Jamaica, Saint James, Montego Bay	good
Mormoopidae	Pteronotus_personatus	psilotis	AMNH177725	M	North America: Mexico, Oaxaca, Juchitan, 10 miles south of San Pedro	good
Mormoopidae	Pteronotus_personatus	personatus	AMNH32129	F	South America: Venezuela, Aragua, Mario Briceno Iragorry, Aroa, Bolivar Railroad	parietal broken, mandile separated
Mormoopidae	Mormopterus_beccarii		AMNH197749	F	Australia: Australia, Western Australia, Yannarie R., Jane Well
Mormoopidae	Mormopterus_planiceps		AMNH220094	F	Australia: Australia, Victoria, Underbool, 18 mi. NW of Underbool, E. side of salt lake
Mormoopidae	Mormoops_blainvillii	blainvillii	AMNH271513	F	West Indies: Jamaica, Saint Mary, Lucky Hill, Mount Plenty Cave	fragments in gel caps
Natalidae	Natalus_stramineus		UMMZ98847	F
Natalidae	Natalus_tumidirostris	haymani	AMNH178687	M	South America: Trinidad and Tobago, Trinidad, Saint George County, Heights of Guanap Caves	additional bone fragment; atlas in gel cap
Natalidae	Natalus_jamaicensis		AMNH271576	M	West Indies: Jamaica, Saint Catherine, Ewarton, Saint Clair Cave	good
Noctilionidae	Noctilio_albiventris		UMMZ105827	F
Noctilionidae	Noctilio_leporinus		UMMZ68190	F
Nycteridae	Nycteris_macrotis	luteola	AMNH187705	F	Africa: Kenya, , Garissa Dist., Masabubu, South Bank Tana River	good
Nycteridae	Nycteris_hispida	hispida	AMNH184475	M	Africa: Sudan, Equatoria, Torit Dist., Torangole	mandibular canine P1 P2 loose in gel cap
Nycteridae	Nycteris_thebaica	damarensis	AMNH168133	M	Africa: Botswana, Kweneng, Molepolole	good
Nycteridae	Nycteris_javanica		AMNH102372	M	Eurasia: Indonesia, Java, , Cheribon	separated mandible; basioccipital broken on left side
Nycteridae	Nycteris_grandis		AMNH265825	F	Africa: Liberia, Lofa, , 7 mi N, 1 mi E Ziggida	good
Nycteridae	Nycteris_javanica		AMNH102378	F	Eurasia: Indonesia, Java, , Cheribon	separated mandible; premaxilla loose
Nycteridae	Nycteris_arge		AMNH86770	F	Africa: Zaire, Equateur Prov., Lukolela	left tympanic bullae broken
Phyllostomidae	Ametrida_centurio		UMMZ53108	F
Phyllostomidae	Anoura_caudifer		UMMZ168864	F
Phyllostomidae	Anoura_geoffroyi		UMMZ108647	F
Phyllostomidae	Artibeus_anderseni		UMMZ160648	F			iDigBio: Dermanura anderseni
Phyllostomidae	Artibeus_aztecus		UMMZ110526	F			iDigBio: Dermanura azteca aztecus
Phyllostomidae	Artibeus_fimbriatus		UMMZ125943	F
Phyllostomidae	Artibeus_glaucus		UMMZ126742	F			on MS as Artibeus hirsutus glaucus
Phyllostomidae	Artibeus_jamaicensis		UMMZ93566	F
Phyllostomidae	Artibeus_jamaicensis		UMMZ93574	F
Phyllostomidae	Artibeus_jamaicensis		UMMZ108493	F
Phyllostomidae	Artibeus_jamaicensis		UMMZ93300	F
Phyllostomidae	Artibeus_jamaicensis	fuliginosus	UMMZ156077	F
Phyllostomidae	Artibeus_jamaicensis	jamaicensis	UMMZ123275	F
Phyllostomidae	Artibeus_lituratus		UMMZ169102	F
Phyllostomidae	Artibeus_phaeotis		UMMZ65093	F			on MS as Dermanura phaeotis palantinus
Phyllostomidae	Artibeus_planirostris		UMMZ126736	F
Phyllostomidae	Artibeus_toltecus		UMMZ108586	F			on MS as Dermanura tolteca
Phyllostomidae	Carollia_brevicauda		UMMZ126789	F
Phyllostomidae	Carollia_castanea		UMMZ164872	F
Phyllostomidae	Carollia_perspicillata		UMMZ126791	F
Phyllostomidae	Carollia_sowelli		UMMZ126717	F			on MS as one of the Carollia brevicauda
Phyllostomidae	Carollia_subrufa		UMMZ113603	F
Phyllostomidae	Centurio_senex		UMMZ117852	F
Phyllostomidae	Chiroderma_salvini		UMMZ165308	F
Phyllostomidae	Chiroderma_trinitatum		UMMZ158061	F
Phyllostomidae	Chiroderma_villosum		UMMZ168882	F
Phyllostomidae	Choeroniscus_godmani		UMMZ83316	F
Phyllostomidae	Choeronycteris_mexicana		UMMZ77764	F
Phyllostomidae	Chrotopterus_auritus		UMMZ125902	F
Phyllostomidae	Desmodus_rotundus		UMMZ99345	F
Phyllostomidae	Desmodus_rotundus		UMMZ116250	F
Phyllostomidae	Desmodus_rotundus		UMMZ116249	F
Phyllostomidae	Desmodus_rotundus		UMMZ116247	F
Phyllostomidae	Desmodus_rotundus		UMMZ116246	F
Phyllostomidae	Desmodus_rotundus		UMMZ116255	F
Phyllostomidae	Desmodus_rotundus		UMMZ116253	F
Phyllostomidae	Desmodus_rotundus		UMMZ116252	F
Phyllostomidae	Desmodus_rotundus		UMMZ116251	F
Phyllostomidae	Desmodus_rotundus		UMMZ116266	F
Phyllostomidae	Diphylla_ecaudata		UMMZ99089	F
Phyllostomidae	Erophylla_bombifrons		UMMZ68205	F			on MS as Erophylla sezekorni
Phyllostomidae	Erophylla_sezekorni		UMMZ97624	F			on MS as Erophylla sezekorni planifrons
Phyllostomidae	Glossophaga_commissarisi		UMMZ108497	F
Phyllostomidae	Glossophaga_soricina		UMMZ126822	F
Phyllostomidae	Hylonycteris_underwoodi		UMMZ113582	F
Phyllostomidae	Leptonycteris_yerbabuenae		UMMZ77740	F
Phyllostomidae	Lionycteris_spurrelli		UMMZ160712	F
Phyllostomidae	Lonchophylla_robusta		UMMZ112036	F
Phyllostomidae	Lonchophylla_thomasi		UMMZ160708	F			on MS as Hsunycteris thomasi
Phyllostomidae	Macrotus_waterhousii		UMMZ95718	F
Phyllostomidae	Micronycteris_hirsuta		UMMZ125174	F
Phyllostomidae	Micronycteris_megalotis		UMMZ95660	F
Phyllostomidae	Micronycteris_minuta		UMMZ126729	F
Phyllostomidae	Mimon_cozumelae		UMMZ103428	F
Phyllostomidae	Monophyllus_redmani		UMMZ123278	F
Phyllostomidae	Musonycteris_harrisoni		UMMZ110524	F
Phyllostomidae	Phyllops_falcatus		UMMZ123279	F
Phyllostomidae	Phyllostomus_discolor		UMMZ59984	F
Phyllostomidae	Phyllostomus_elongatus		UMMZ168806	F
Phyllostomidae	Phyllostomus_hastatus		UMMZ65078	F
Phyllostomidae	Platyrrhinus_brachycephalus		UMMZ160636	F
Phyllostomidae	Platyrrhinus_dorsalis		UMMZ169060	F
Phyllostomidae	Platyrrhinus_helleri		UMMZ168983	F
Phyllostomidae	Platyrrhinus_infuscus		UMMZ160631	F
Phyllostomidae	Platyrrhinus_lineatus		UMMZ124331	F
Phyllostomidae	Platyrrhinus_masu		UMMZ158068	F			on MS as Platyrrhinus brachycephalus
Phyllostomidae	Platyrrhinus_vittatus		UMMZ116681	F
Phyllostomidae	Pygoderma_bilabiatum		UMMZ124377	F
Phyllostomidae	Rhinophylla_pumilio		UMMZ158063	F
Phyllostomidae	Stenoderma_rufum		UMMZ156615	F
Phyllostomidae	Sturnira_ludovici		UMMZ95704	F
Phyllostomidae	Sturnira_magna		UMMZ160654	F
Phyllostomidae	Sturnira_mordax		UMMZ112038	F
Phyllostomidae	Sturnira_oporaphilum		UMMZ126751	F
Phyllostomidae	Trachops_cirrhosus		UMMZ103421	F
Phyllostomidae	Uroderma_bilobatum		UMMZ114483	F
Phyllostomidae	Uroderma_magnirostrum		UMMZ156056	F
Phyllostomidae	Vampyressa_nymphaea		UMMZ168944	F			on MS as Vampyriscus nymphaea
Phyllostomidae	Vampyressa_pusilla		UMMZ133730	F
Phyllostomidae	Vampyressa_thyone		UMMZ122267	F			on MS as Vampyressa pusilla thyone
Phyllostomidae	Vampyrodes_caraccioli		UMMZ160626	F
Phyllostomidae	Micronycteris_microtis	microtis	AMNH14581	M	South America: Colombia, Magdalena, Santa Maria, Bonda
Phyllostomidae	Lonchophylla_handleyi		AMNH230214	M	South America: Peru, Junin, Chanchamayo, 2 kilometers northwest of San Ramon	mandible separated, both zygomatic arches broken
Phyllostomidae	Lonchophylla_mordax	concava	AMNH269452	U	South America: Colombia, Valle de Cauca, Dagua	coronoid process broken; zygomatic arches broken; hole under left side of front
Phyllostomidae	Lonchorhina_aurita	aurita	AMNH269496	M	South America: Colombia, Valle del Cauca, Buenaventura	tissue fusing cranium to mandible
Phyllostomidae	Lophostoma_carrikeri		AMNH30180	F	South America: Venezuela, Bolivar, Cedeno, Mocho River	right tympanic bullae missing; hole in parietal
Phyllostomidae	Lophostoma_schulzi		AMNH267421	F	South America: French Guiana, Cayenne, Sinnamary, Paracou	atlas in gel cap
Phyllostomidae	Macrotus_californicus		AMNH139571	F	North America: USA, Arizona, Yuma Co., Fortuna Mine	mandible separated
Phyllostomidae	Lophostoma_brasiliense		AMNH71626	F	South America: Peru, Loreto, , Curaray River	left coronoid process broken; occipital partially broken
Phyllostomidae	Lichonycteris_obscura		AMNH95118	F	South America: Brazil, Para, , Tapajos River, Inajatuba	both zygomatic arches broken; mandible separated
Phyllostomidae	Glossophaga_morenoi	mexicana	AMNH189645	M	North America: Mexico, Oaxaca, Juchitan, 20 miles northeast of La Ventosa	both zygomatic arches broken
Phyllostomidae	Glossophaga_longirostris	longirostris	AMNH182725	F	South America: Guyana, Upper Takutu - Upper Essequibo Region, Dadanawa, Karanambo	atlas in gel cap
Phyllostomidae	Glossophaga_longirostris	longirostris	AMNH130668	F	South America: Venezuela, Falcon, Bolivar, Tocuyo River	cap missing from tympanic bullae on right side
Phyllostomidae	Glossophaga_leachii		AMNH185970	M	North America: Mexico, Oaxaca, Juchitan, 4 miles northwest of San Pedro Tapanatepec	good
Phyllostomidae	Glossophaga_leachii		AMNH185964	F	North America: Mexico, Oaxaca, Juchitan, 4 miles northwest of San Pedro Tapanatepec	good
Phyllostomidae	Ariteus_flavescens		AMNH265176	U	West Indies: Jamaica, Saint Catherine, Hellshire Hills	tooth in gel cap; missing canines, incisors, and P2; both tympanic bullae missing
Phyllostomidae	Brachyphylla_nana		AMNH175982	U	West Indies: Cuba, La Habana, Tapaste, 3 miles east of Tapaste, Cueva del Indio	left angular process broken; left zygomatic arch broken; tympanic bullae; hole in parietal; mastoid process missing
Phyllostomidae	Artibeus_obscurus		AMNH260234	U	South America: Bolivia, Santa Cruz, Nuflo de Chavez, Estancia Cachuela Esperanza	good
Phyllostomidae	Ariteus_flavescens		AMNH265311	U	West Indies: Jamaica, Saint Elizabeth, Jamaica, Lapland, Seven Rivers Cave	no mandible; no tympanic bullae; right canine missing
Phyllostomidae	Ariteus_flavescens		AMNH265169	U	West Indies: Jamaica, Saint Andrew, Jamaica, Boundry of Sant Andrew and Saint Catherine parishes	missing both tympanic bullae, cranial incisors and canines missing, no mandible
Phyllostomidae	Ariteus_flavescens		AMNH265255	U	West Indies: Jamaica, Saint Elizabeth, Jamaica, Hounslow, Money Cave	atlas in gel with loose teeth, missing both tympanic bullae; mandibular incisors missing
Phyllostomidae	Macrophyllum_macrophyllum		AMNH78416	M	South America: Venezuela, Amazonas, Casiquiare, Casiquiare River, El Merey	good
Phyllostomidae	Micronycteris_brosseti		AMNH266032	M	South America: French Guiana, Cayenne, Sinnamary, Paracou	left zygomatic arch broken; crack in parietal, axis in gel capsule
Phyllostomidae	Micronycteris_microtis		AMNH267872	F	South America: French Guiana, Cayenne, Sinnamary, Paracou	good
Phyllostomidae	Mimon_crenulatum	longifolium	AMNH236001	F	South America: Peru, Huanuco, Llullapichis River, tributary of Pachitea River	left tympanic bullae cap missing; atlas in gel cap
Phyllostomidae	Glyphonycteris_sylvestris		AMNH183846	M	South America: Trinidad and Tobago, Trinidad, Saint Patrick County, Point Fortin	left zygomatic arch broken; right zygomatic arch fractured; mandible separated
Phyllostomidae	Artibeus_obscurus		AMNH266288	M	South America: French Guiana, Cayenne, Sinnamary, Paracou	atlas in gel cap
Phyllostomidae	Anoura_cultrata		AMNH233253	F	South America: Peru, Ayacucho, Lamar, Huanhuachayo	good
Phyllostomidae	Anoura_latidens		AMNH261230	F	South America: Venezeula, Amazonas, Rio Negro, Cerro de La Neblina, 3.5 kilometers west of Pico Zoloaga	left zygomatic arch broken; tissue in gel cap
Phyllostomidae	Artibeus_concolor		AMNH267476	F	South America: French Guiana, Cayenne, Sinnamary, Paracou	left tympanic bullae cap in gel capsule
Phyllostomidae	Ardops_nichollsi	koopmani	AMNH213954	M	West Indies: Martinique, Balata, Martinique	good
Phyllostomidae	Artibeus_fraterculus		AMNH62939	F	South America: Ecaudor, Guayas, Duran
Phyllostomidae	Artibeus_concolor		AMNH267983	F	South America: French Guiana, Cayenne, Sinnamary, Paracou	good
Phyllostomidae	Artibeus_obscurus		AMNH268966	F	South America: Bolivia, Santa Cruz, Velasco, El Refugio	atlas in gel cap
Phyllostomidae	Micronycteris_matses		AMNH273044	F	South America: Peru, Loreto, Alto Amazonas, Nuevo San Juan, Galvez River	good
Phyllostomidae	Artibeus_intermedius		AMNH212280	U	South America: Colombia, Cundinamarca, Fusagasuga	good
Phyllostomidae	Glossophaga_leachii		AMNH136085	F	North America: Costa Rica, San Jose, Turrubares, San Isidro	good
Phyllostomidae	Choeroniscus_minor		AMNH267152	M	South America: French Guiana, Cayenne, Sinnamary, Paracou	mandible separated into 2 gel capsules; zygomatic arches broken
Phyllostomidae	Diaemus_youngi		AMNH257104	F	South America: Trinidad and Tobago, Trinidad, Saint Andrew County, Fort Read, Waller Field	good
Phyllostomidae	Chilonatalus_micropus	macer	AMNH216125	M	West Indies: Dominican Republic, Samana, Samana, Vicenti cove	coronoid process broken on right side
Phyllostomidae	Lophostoma_silvicolum	laephotis	AMNH95454	M	South America: Brazil, Para, , Tapajos River, Inajatuba	good
Phyllostomidae	Leptonycteris_curasoae		AMNH149387	M	South America: Aruba, Seroe Colorado, Aruba, 5 miles east of Seroe Colorado, Guaridikiri Cave	left zygomatic arch broken
Phyllostomidae	Micronycteris_schmidtorum		AMNH130719	F	South America: Venezuela, Falcon, Bolivar, Tocuyo River	mandible separated
Phyllostomidae	Lophostoma_silvicolum	laephotis	AMNH97011	F	South America: Brazil, Para, Baiao, Tocantins River	mandible separated
Phyllostomidae	Mesophylla_macconnelli	macconnelli	AMNH76569	M	South America: Peru, Loreto, Requena, Lagarto, upper Ucayali River	good
Phyllostomidae	Mimon_crenulatum	keenani	AMNH64541	M	South America: Ecuador, Manabi, Sucre, Bahia de Caraquez	good
Phyllostomidae	Tonatia_saurophila	bakeri	AMNH139443	F	North America: Costa Rica, Puntarenes, Palmar	good
Phyllostomidae	Phyllonycteris_poeyi	poeyi	AMNH176194	U	West Indies: Cuba, La Habana, Tapaste, Cuevo del Indio	zygomatic arches broken; tympanic bullae missing; no mandible; most teeth missing
Phyllostomidae	Tonatia_saurophila	melosi	AMNH180263	F	South America: Trinidad and Tobago, Trinidad, Saint Patrick County, Siparia	good
Phyllostomidae	Phyllonycteris_aphylla		AMNH186967	F	West Indies: Jamaica, Saint Catherine, Ewarton, Saint Clair Cave	tympanic bullae remove and in gel capsule; zygomatic arches broken
Phyllostomidae	Sturnira_bogotensis		AMNH207851	F	South America: Colombia, Santander, Puente Nacional	good
Phyllostomidae	Sturnira_tildae		AMNH209408	F	South America: Bolivia, Beni, Vaca Diez, Guayaramerin	left tympanic bullae broken
Phyllostomidae	Sphaeronycteris_toxophyllum		AMNH21344	F	South America: Venezuela, Merida, Libertador, Merida	mandible broken into 2
Phyllostomidae	Phyllonycteris_aphylla		AMNH214130	M	West Indies: Jamaica, Saint Mary, Lucky Hill, Mount Plenty Cave	zygomatic arches broken; left bulla broken; incisors missing, most mandibular teeth missing
Phyllostomidae	Sturnira_bidens		AMNH214349	M	South America: Peru, Cusco, Cordillera Vilcabamba
Phyllostomidae	Sturnira_nana		AMNH219138	F	South America: Peru, Ayacucho, Lamar, Huanhuachayo	good
Phyllostomidae	Rhinophylla_fischerae		AMNH230485	F	South America: Peru, Pasco, Oxapampa, San Pablo	zygomatic arches broken; atlas in gel capsule
Phyllostomidae	Vampyressa_melissa		AMNH233761	F	South America: Peru, Huanuco, Cerros del Sira	occipital condyle broken: left tympanic bullae missing
Phyllostomidae	Phyllonycteris_poeyi	obtusa	AMNH236697	F	West Indies: Haiti, Grand'Anse, Paillant, 6 km SW of Miragoane	both tympanic bullae broken
Phyllostomidae	Sturnira_lilium	lilium	AMNH248873	F	South America: Bolivia, Pando, Nicolas Saurez, Nareuda River	good
Phyllostomidae	Platalina_genovensium		AMNH257108	M	South America: Peru, Arequipa, Caraveli	zygomatic arches broken
Phyllostomidae	Vampyressa_bidens		AMNH261626	F	South America: Bolivia, La Paz, Iturralde, Santa Ana de Madidi		on MS as Vampyressa pusilla pusilla
Phyllostomidae	Phylloderma_stenops		AMNH267441	F	South America: French Guiana, Cayenne, Sinnamary, Paracou	good
Phyllostomidae	Vampyressa_brocki		AMNH268566	F	South America: French Guiana, Cayenne, Sinnamary, Paracou	good	on MS as Vampyriscus brocki
Pteropodidae	Acerodon_jubatus		UMMZ161197	F
Pteropodidae	Cynopterus_brachyotis		UMMZ117123	F
Pteropodidae	Cynopterus_horsfieldii		UMMZ117125	F
Pteropodidae	Cynopterus_sphinx		UMMZ172227	F
Pteropodidae	Eonycteris_robusta		UMMZ160278	F
Pteropodidae	Eonycteris_spelaea		UMMZ156952	F
Pteropodidae	Epomops_franqueti		UMMZ124059	F
Pteropodidae	Haplonycteris_fischeri		UMMZ162225	F
Pteropodidae	Harpyionycteris_whiteheadi		UMMZ158715	F
Pteropodidae	Macroglossus_minimus		UMMZ161346	F
Pteropodidae	Otopteropus_cartilagonodus		UMMZ156972	F
Pteropodidae	Penthetor_lucasi		UMMZ159632	F
Pteropodidae	Ptenochirus_jagori		UMMZ162262	F
Pteropodidae	Ptenochirus_minor		UMMZ160287	F
Pteropodidae	Pteropus_giganteus		UMMZ91079	F			on MS as Pteropus vampyrus giganteus
Pteropodidae	Pteropus_hypomelanus		UMMZ130417	F
Pteropodidae	Pteropus_pumilus		UMMZ162253	F
Pteropodidae	Rousettus_aegyptiacus		UMMZ161026	F
Pteropodidae	Rousettus_amplexicaudatus		UMMZ162316	F
Pteropodidae	Nyctimene_aello		AMNH105102	F	New Guinea: Papua New Guinea, Western Div., Fly R., 5 mi below Palmer Junction	teeth in gel capsule
Pteropodidae	Dobsonia_minor		AMNH105177	M	New Guinea: Papua New Guinea, Western Div., Fly R., 5 mi above Palmer Junction	incisors in gel cap
Pteropodidae	Macroglossus_sobrinus	sobrinus	AMNH107480	M	Eurasia: Indonesia, Bali, Selat, Treh	left zygomatic arch broken; left canine broken
Pteropodidae	Cynopterus_titthaecheilus	titthaecheilus	AMNH107921	F	Eurasia: Indonesia, Bali, Sauver	left zygomatic arch broken; left tympanic bulla cap missing	mandibles not scanned
Pteropodidae	Nyctimene_cephalotes	aplini	AMNH109030	F	Eurasia: Indonesia, Sulawesi, Peleng Island
Pteropodidae	Acerodon_celebensis		AMNH153137	F	Eurasia: Indonesia, Sulawesi, Manado, Bumbulan	good
Pteropodidae	Harpyionycteris_celebensis		AMNH153590	M	Eurasia: Indonesia, Sulawesi, Tanka Salokko, Mengkoka Mts	mandible broken, left canine broken; tympanic cap in gel capsule
Pteropodidae	Dobsonia_pannietensis	pannietensis	AMNH157368	M	New Guinea: Papua New Guinea, Googenough island, Near Top Camp	left coronoid process broken; teeth in gel capsule
Pteropodidae	Nyctimene_major	geminus	AMNH159262	F	New Guinea: Papua New Guinea, Milne Bay Province, Fergusson Island, Agamoia	right zygomatic arch broken; right coronoid process broken
Pteropodidae	Epomophorus_minor		AMNH161858	F	Africa: Malawi, Kota Kota	frontal broken on right side; mandibular teeth missing
Pteropodidae	Epomophorus_wahlbergi		AMNH187275	F	Africa: Kenya, Kilifi Dist., Malindi	good
Pteropodidae	Paranyctimene_raptor		AMNH194853	F	New Guinea: Papua New Guinea, Morobe Dist, Pindiu	good
Pteropodidae	Nyctimene_robinsoni		AMNH196644	F	Australia: Australia, Queensland, Cape York, Mission beach	left coronoid process broken; broken right orbital process
Pteropodidae	Megaerops_ecaudatus		AMNH216753	F	Eurasia: Malaysia, Selangdor, Fraser's Hill	good
Pteropodidae	Nyctimene_major		AMNH221419	U	New Guinea: Papua New Guinea, Madang District, Madang Dist., Bagabag	most cranial teeth in gel capsule
Pteropodidae	Nyctimene_vizcaccia	vizcaccia	AMNH222641	M	New Guinea: Papua New Guinea, New Britain, East New Britain Dis, Gaulim	good
Pteropodidae	Balionycteris_maculata	seimundi	AMNH233970	F	Eurasia: Malaysia, Pahang, Kuala Lompat, Krau Game Reserve	good
Pteropodidae	Cynopterus_titthaecheilus	terminus	AMNH235612	M	Wallacea: Timor, Tengah Selatan, Kesetnana	good
Pteropodidae	Myonycteris_torquata		AMNH236256	F	Africa: Cameroon, Eseka, 6 km. SE Eseka	good
Pteropodidae	Megaloglossus_woermanni		AMNH236289	M	Africa: Cameroon, Eseka, 5 km, SW Eseka
Pteropodidae	Nyctimene_albiventer	papuanus	AMNH237058	U	New Guinea: Papua New Guinea, Morobe District, Sakar Island	left zygomatic arch broken; teeth in gel capsule
Pteropodidae	Nyctimene_albiventer	papuanus	AMNH237065	U	New Guinea: Papua New Guinea, Morobe Dist, Sakar Island	left zygomatic arch broken; teeth in gel capsule
Pteropodidae	Epomophorus_gambianus	gambianus	AMNH239361	M	Africa: Ghana, Northern Region, 15 mi. S. Bimbilla	good
Pteropodidae	Nanonycteris_veldkampii		AMNH241024	M	Africa: Ivory Coast, 25 km North of Bouake	both zygomatic arches broken; bulla in gel capsule
Pteropodidae	Aethalops_alecto	alecto	AMNH247163	F	Eurasia: Malaysia, Pahang, Cameron Highlands, Gunong Brinchang	good
Pteropodidae	Nyctimene_certans		AMNH279187	F	Papua New Guinea, East Sepik, Angoram, Ayuwagu Camp; 4.39 km NW of Malaumanda Airstrip	ossicles in gel capsule
Pteropodidae	Eidolon_helvum	helvum	AMNH48701	F	Africa: Zaire, Haut Zaire, Medje	left zygomatic arch broken
Pteropodidae	Epomophorus_labiatus		AMNH48742	F	Africa: Zaire, Haute Zaire, Faradje	zygomatic arches broken, occipital condyle glued together
Pteropodidae	Hypsignathus_monstrosus		AMNH86764	F	Africa: Zaire, Equateur Prov., Lukolela	coronoid process broken
Pteropodidae	Megaerops_niphanae		AMNH87290	M	Eurasia: Vietnam, Tonkin, Moung Mouen
Pteropodidae	Sphaerias_blanfordi		AMNH274330	M	Eurasia: Vietnam, Ha Giang, Cao Bo, Mount Tay Con Linh 2	good
Pteropodidae	Pteropus_neohibernicus	neohibernicus	AMNH157324	M	New Guinea: Papua New Guinea, Mt. Dayman (Maneau Range) N. slopes Bottom Camp	right mandibular canine broken
Pteropodidae	Pteropus_neohibernicus	neohibernicus	AMNH105251	M	New Guinea: Papua New Guinea, Western Div, Middle Fly, Lake Daviumbu	left molar removed; left occipital condyle broken
Pteropodidae	Pteropus_mariannus	mariannus	AMNH249983	M	Oceania: Northern Mariana Islands, Rota, Rota Island	good
Pteropodidae	Scotonycteris_ophiodon		AMNH256534	F	Africa: Liberia, Grand Gedeh, Dugbe River, 12 mi SSE Jaoudi	parietal and occipital condyle broken	on MS as Casinycteris ophiodon
Pteropodidae	Pteropus_vampyrus	sumatrensis	AMNH106543	M	Asia: Indonesia, Sumatra, Boekit Sanggoel, Benkoelen	hole in nasal bones	scan cutoff
Pteropodidae	Pteropus_tonganus	basiliscus	AMNH221146	U	New Guinea: Papua New Guinea, New Guinea, Madang Dist., Karkar Island	mandible only
Pteropodidae	Pteropus_samoensis	samoensis	AMNH256968	F	Oceania: Samoa, Samoan Islands	good
Pteropodidae	Pteropus_molossinus		AMNH87168	F	Oceania: Federated States of Micronesia, Pohnpei State, Pohnpei Island	canines broken; mandible broken into two at right mandibular body
Pteropodidae	Scotonycteris_zenkeri	occidentalis	AMNH239380	F	Africa: Ivory Coast, Adiopoduome	good
Pteropodidae	Thoopterus_nigrescens		AMNH196444	M	Eurasia: Indonesia, Sulawesi, Oeroe, Latimodjong Geb	parietal and occipital condyle broken
Pteropodidae	Pteropus_admiralitatum	solomonis	AMNH99959	F	Oceania: Solomon Islands, Malaita Province, Malaita Island	crack in right frontal/parietal
Pteropodidae	Pteropus_rufus		AMNH100492	F	West Indian Ocean: Madagascar, Toliara, 80 km east of Tulear	mandible separated; basisphenoid broken on left side
Pteropodidae	Pteropus_ornatus	auratus	AMNH130313	F	Oceania: New Caledonia, Loyalty Islands Province, Mare Island, Rawa District	good
Pteropodidae	Pteropus_neohibernicus	neohibernicus	AMNH105285	M	New Guinea: Papua New Guinea, Western Div, Middle Fly R	left post orbital process broken; left molars glued in
Pteropodidae	Pteropus_lylei		AMNH240006	F	Eurasia: Thailand, Nakorn Phatom Provin	good
Pteropodidae	Pteropus_alecto		AMNH153171	F	Eurasia: Indonesia, Sulawesi, Togian Is., Malenge	left coronoid process broken off
Pteropodidae	Rousettus_leschenaultii		AMNH208123	M	Eurasia: India, Maharashtra, Kolaba Dist., Elephanta Caves (Bombay Harbor)	left coronoid process broken
Pteropodidae	Pteropus_alecto	alecto	AMNH153534	F	Eurasia: Indonesia, Sulawesi, Kalory, Lonka	premaxilla broken off; left bulla fallen off
Pteropodidae	Pteropus_poliocephalus		AMNH274435	M	Australia: Australia, New South Wales, Ocean Beach	left mandibular molars missing
Pteropodidae	Pteropus_capistratus	capistratus	AMNH194275	M	New Guinea: Papua New Guinea, New Britain Island, Muia, Approx. 20 mi. N.E. of Kandrian - Camp 14	left zygomatic arch is broken
Pteropodidae	Pteropus_anetianus	eotinus	AMNH79962	F	Oceania: Vanuatu, Malampa Province, Lopevi Island	good
Pteropodidae	Pteropus_conspicillatus	conspicillatus	AMNH66154	F	Australia: Australia, Queensland, Babinda Creek	missing teeth
Pteropodidae	Pteropus_scapulatus		AMNH154582	M	Australia: Australia, Queensland, Cooktown, Helenvale	good
Pteropodidae	Pteropus_livingstonii		AMNH274500	U	West Indian Ocean: Comoros Islands, Grand Comore Island	sent with partial skeleton; missing teeth
Rhinolophidae	Rhinolophus_arcuatus		UMMZ162885	F
Rhinolophidae	Rhinolophus_cornutus		UMMZ165617	F
Thyropteridae	Thyroptera_tricolor		UMMZ53240	F
Vespertilionidae	Antrozous_pallidus		UMMZ86542	F
Vespertilionidae	Brachyphylla_cavernarum		UMMZ68201	F
Vespertilionidae	Corynorhinus_rafinesquii		UMMZ115745	F
Vespertilionidae	Corynorhinus_townsendii		UMMZ105878	F
Vespertilionidae	Eptesicus_andinus		UMMZ116679	F
Vespertilionidae	Eptesicus_brasiliensis		UMMZ125740	F
Vespertilionidae	Eptesicus_diminutus		UMMZ125748	F
Vespertilionidae	Eptesicus_furinalis		UMMZ124387	F
Vespertilionidae	Eptesicus_fuscus		UMMZ77842	F
Vespertilionidae	Hesperoptenus_tickelli		UMMZ172254	F
Vespertilionidae	Hypsugo_savii		UMMZ117578	F
Vespertilionidae	Idionycteris_phyllotis		UMMZ111018	F
Vespertilionidae	Kerivoula_pellucida		UMMZ161396	F
Vespertilionidae	Kerivoula_pellucida		UMMZ161396	F
Vespertilionidae	Lasionycteris_noctivagans		UMMZ76424	F
Vespertilionidae	Lasiurus_blossevilli		UMMZ125725	F			on MS as Lasiurus borealis blossevillii
Vespertilionidae	Lasiurus_borealis		UMMZ89680	F
Vespertilionidae	Lasiurus_cinereus		UMMZ51379	F
Vespertilionidae	Lasiurus_ega		UMMZ125726	F
Vespertilionidae	Lasiurus_intermedius		UMMZ110529	F
Vespertilionidae	Lasiurus_seminolus		UMMZ123983	F
Vespertilionidae	Murina_aurata		UMMZ112549	F
Vespertilionidae	Murina_cyclotis		UMMZ112542	F
Vespertilionidae	Murina_huttonii		UMMZ75150	F
Vespertilionidae	Myotis_albescens		UMMZ125732	F
Vespertilionidae	Myotis_auriculus		UMMZ113204	F
Vespertilionidae	Myotis_austroriparius		UMMZ58824	F
Vespertilionidae	Myotis_californicus		UMMZ98964	F
Vespertilionidae	Myotis_chiloensis		UMMZ156356	F
Vespertilionidae	Myotis_ciliolabrum		UMMZ175836	F
Vespertilionidae	Myotis_elegans		UMMZ116274	F
Vespertilionidae	Myotis_emarginatus		UMMZ146940	F
Vespertilionidae	Myotis_evotis		UMMZ66051	F
Vespertilionidae	Myotis_formosus		UMMZ53119	F
Vespertilionidae	Myotis_grisescens		UMMZ76874	F			on MS as Myotis griscesens (UNLIKE phylogeny)
Vespertilionidae	Myotis_horsfieldii		UMMZ157003	F
Vespertilionidae	Myotis_keenii		UMMZ175831	F
Vespertilionidae	Myotis_leibii		UMMZ90146	F			on MS as Myotis subulatus subulatus
Vespertilionidae	Myotis_lucifugus		UMMZ122615	F
Vespertilionidae	Myotis_macrotarsus		UMMZ160308	F
Vespertilionidae	Myotis_melanorhinus		UMMZ105939	F			on MS as Myotis subulatus melanorhinus
Vespertilionidae	Myotis_muricola		UMMZ160381	F
Vespertilionidae	Myotis_myotis		UMMZ123522	F			on MS as Myotis austroriparius austroriparius
Vespertilionidae	Myotis_mystacinus		UMMZ88614	F
Vespertilionidae	Myotis_nigricans		UMMZ160598	F
Vespertilionidae	Myotis_riparius		UMMZ126242	F
Vespertilionidae	Myotis_ruber		UMMZ125729	F
Vespertilionidae	Myotis_septentrionalis		UMMZ106030	F			on MS as Myotis keenii septentrionalis
Vespertilionidae	Myotis_sodalis		UMMZ83587	F
Vespertilionidae	Myotis_thysanodes		UMMZ81965	F
Vespertilionidae	Myotis_velifer		UMMZ100817	F
Vespertilionidae	Myotis_velifer		UMMZ61445	F
Vespertilionidae	Myotis_velifer		UMMZ61439	F
Vespertilionidae	Myotis_velifer		UMMZ61441	F
Vespertilionidae	Myotis_velifer		UMMZ61444	F
Vespertilionidae	Myotis_velifer		UMMZ61438	F
Vespertilionidae	Myotis_velifer		UMMZ61440	F
Vespertilionidae	Myotis_vivesi		UMMZ115551	F
Vespertilionidae	Myotis_volans		UMMZ106018	F
Vespertilionidae	Myotis_yumanensis		UMMZ105958	F
Vespertilionidae	Neoromicia_capensis		UMMZ59013	F
Vespertilionidae	Nyctalus_leisleri		UMMZ167693	F
Vespertilionidae	Nyctalus_plancyi		UMMZ55831	F			on MS as Nyctalus noctula plancei
Vespertilionidae	Nycticeius_humeralis		UMMZ123988	F
Vespertilionidae	Philetor_brachypterus		UMMZ156906	F
Vespertilionidae	Pipistrellus_coromandra		UMMZ172276	F
Vespertilionidae	Pipistrellus_hesperidus	hesperus	UMMZ87877	F
Vespertilionidae	Pipistrellus_javanicus		UMMZ172303	F
Vespertilionidae	Pipistrellus_nathusii		UMMZ123232	F
Vespertilionidae	Pipistrellus_pipistrellus		UMMZ146941	F			on MS as one of the Pipistrellus coromandra
Vespertilionidae	Pipistrellus_subflavus		UMMZ98947	F			on MS as Perimyotis subflavus subflavus
Vespertilionidae	Pipistrellus_tenuis		UMMZ160299	F
Vespertilionidae	Plecotus_auritus		UMMZ111012	F
Vespertilionidae	Rhogeessa_aeneus		UMMZ79938	F			on MS as Rhogeessa tumida aenus
Vespertilionidae	Rhogeessa_parvula		UMMZ83314	F			on MS as Rhogeessa tumida major
Vespertilionidae	Rhogeessa_tumida		UMMZ116286	F
Vespertilionidae	Scotophilus_heathii		UMMZ172261	F
Vespertilionidae	Scotophilus_kuhlii		UMMZ157013	F
Vespertilionidae	Tylonycteris_pachypus		UMMZ158856	F
Vespertilionidae	Tylonycteris_robustula		UMMZ158855	F
Natalidae	Nyctiellus_lepidus		UMMZ105767	F			on MS as Natalus lepidus

## Sheet: UMMZ_scans
family	species	subspecies	museum_number	number_of_scans	sex
Pteropodidae	Acerodon_jubatus		UMMZ161197	2	F
Phyllostomidae	Ametrida_centurio		UMMZ53108	2	F
Phyllostomidae	Anoura_caudifer		UMMZ168864	2	F
Phyllostomidae	Anoura_geoffroyi		UMMZ108647	2	F
Vespertilionidae	Antrozous_pallidus		UMMZ86542	2	F
Phyllostomidae	Artibeus_anderseni		UMMZ160648	2	F
Phyllostomidae	Artibeus_aztecus		UMMZ110526	2	F
Phyllostomidae	Artibeus_fimbriatus		UMMZ125943	2	F
Phyllostomidae	Artibeus_glaucus		UMMZ126742	2	F
Phyllostomidae	Artibeus_jamaicensis		UMMZ93566	2	F
Phyllostomidae	Artibeus_jamaicensis		UMMZ93574	2	F
Phyllostomidae	Artibeus_jamaicensis		UMMZ108493	2	F
Phyllostomidae	Artibeus_jamaicensis		UMMZ93300	2	F
Phyllostomidae	Artibeus_jamaicensis	fuliginosus	UMMZ156077	2	F
Phyllostomidae	Artibeus_jamaicensis	jamaicensis	UMMZ123275	2	F
Phyllostomidae	Artibeus_lituratus		UMMZ169102	2	F
Phyllostomidae	Artibeus_phaeotis		UMMZ65093	2	F
Phyllostomidae	Artibeus_planirostris		UMMZ126736	2	F
Phyllostomidae	Artibeus_toltecus		UMMZ108586	2	F
Emballonuridae	Balantiopteryx_plicata		UMMZ102659	2	F
Vespertilionidae	Brachyphylla_cavernarum		UMMZ68201	2	F
Phyllostomidae	Carollia_brevicauda		UMMZ126789	2	F
Phyllostomidae	Carollia_castanea		UMMZ164872	2	F
Phyllostomidae	Carollia_perspicillata		UMMZ126791	2	F
Phyllostomidae	Carollia_sowelli		UMMZ126717	2	F
Phyllostomidae	Carollia_subrufa		UMMZ113603	2	F
Phyllostomidae	Centurio_senex		UMMZ117852	2	F
Molossidae	Chaerephon_jobensis		UMMZ81125	2	F
Molossidae	Chaerephon_plicatus		UMMZ163623	2	F
Phyllostomidae	Chiroderma_salvini		UMMZ165308	2	F
Phyllostomidae	Chiroderma_trinitatum		UMMZ158061	2	F
Phyllostomidae	Chiroderma_villosum		UMMZ168882	2	F
Phyllostomidae	Choeroniscus_godmani		UMMZ83316	2	F
Phyllostomidae	Choeronycteris_mexicana		UMMZ77764	2	F
Phyllostomidae	Chrotopterus_auritus		UMMZ125902	2	F
Vespertilionidae	Corynorhinus_rafinesquii		UMMZ115745	2	F
Vespertilionidae	Corynorhinus_townsendii		UMMZ105878	2	F
Molossidae	Cynomops_abrases		UMMZ124418	2	F
Pteropodidae	Cynopterus_brachyotis		UMMZ117123	2	F
Pteropodidae	Cynopterus_horsfieldii		UMMZ117125	2	F
Pteropodidae	Cynopterus_sphinx		UMMZ172227	2	F
Phyllostomidae	Desmodus_rotundus		UMMZ99345	2	F
Phyllostomidae	Desmodus_rotundus		UMMZ116250	2	F
Phyllostomidae	Desmodus_rotundus		UMMZ116249	2	F
Phyllostomidae	Desmodus_rotundus		UMMZ116247	2	F
Phyllostomidae	Desmodus_rotundus		UMMZ116246	2	F
Phyllostomidae	Desmodus_rotundus		UMMZ116255	2	F
Phyllostomidae	Desmodus_rotundus		UMMZ116253	2	F
Phyllostomidae	Desmodus_rotundus		UMMZ116252	2	F
Phyllostomidae	Desmodus_rotundus		UMMZ116251	2	F
Phyllostomidae	Desmodus_rotundus		UMMZ116266	2	F
Phyllostomidae	Diphylla_ecaudata		UMMZ99089	2	F
Emballonuridae	Emballonura_alecto		UMMZ156848	2	F
Pteropodidae	Eonycteris_robusta		UMMZ160278	2	F
Pteropodidae	Eonycteris_spelaea		UMMZ156952	2	F
Pteropodidae	Epomops_franqueti		UMMZ124059	2	F
Vespertilionidae	Eptesicus_andinus		UMMZ116679	2	F
Vespertilionidae	Eptesicus_brasiliensis		UMMZ125740	2	F
Vespertilionidae	Eptesicus_diminutus		UMMZ125748	2	F
Vespertilionidae	Eptesicus_furinalis		UMMZ124387	2	F
Vespertilionidae	Eptesicus_fuscus		UMMZ77842	2	F
Phyllostomidae	Erophylla_bombifrons		UMMZ68205	2	F
Phyllostomidae	Erophylla_sezekorni		UMMZ97624	2	F
Molossidae	Eumops_dabennei		UMMZ146477	2	F
Molossidae	Eumops_paragonicus		UMMZ125387	2	F
Molossidae	Eumops_perotis		UMMZ77780	2	F
Molossidae	Eumops_underwoodi		UMMZ89461	2	F
Phyllostomidae	Glossophaga_commissarisi		UMMZ108497	2	F
Phyllostomidae	Glossophaga_soricina		UMMZ126822	2	F
Pteropodidae	Haplonycteris_fischeri		UMMZ162225	2	F
Pteropodidae	Harpyionycteris_whiteheadi		UMMZ158715	2	F
Vespertilionidae	Hesperoptenus_tickelli		UMMZ172254	2	F
Hipposideridae	Hipposideros_diadema		UMMZ157092	2	F
Phyllostomidae	Hylonycteris_underwoodi		UMMZ113582	2	F
Vespertilionidae	Hypsugo_savii		UMMZ117578	2	F
Vespertilionidae	Idionycteris_phyllotis		UMMZ111018	2	F
Vespertilionidae	Kerivoula_pellucida		UMMZ161396	2	F
Vespertilionidae	Kerivoula_pellucida		UMMZ161396	2	F
Vespertilionidae	Lasionycteris_noctivagans		UMMZ76424	2	F
Vespertilionidae	Lasiurus_blossevilli		UMMZ125725	2	F
Vespertilionidae	Lasiurus_borealis		UMMZ89680	2	F
Vespertilionidae	Lasiurus_cinereus		UMMZ51379	2	F
Vespertilionidae	Lasiurus_ega		UMMZ125726	2	F
Vespertilionidae	Lasiurus_intermedius		UMMZ110529	2	F
Vespertilionidae	Lasiurus_seminolus		UMMZ123983	2	F
Phyllostomidae	Leptonycteris_yerbabuenae		UMMZ77740	2	F
Phyllostomidae	Lionycteris_spurrelli		UMMZ160712	2	F
Phyllostomidae	Lonchophylla_robusta		UMMZ112036	2	F
Phyllostomidae	Lonchophylla_thomasi		UMMZ160708	2	F
Pteropodidae	Macroglossus_minimus		UMMZ161346	2	F
Phyllostomidae	Macrotus_waterhousii		UMMZ95718	2	F
Phyllostomidae	Micronycteris_hirsuta		UMMZ125174	2	F
Phyllostomidae	Micronycteris_megalotis		UMMZ95660	2	F
Phyllostomidae	Micronycteris_minuta		UMMZ126729	2	F
Phyllostomidae	Mimon_cozumelae		UMMZ103428	2	F
Miniopteridae	Miniopterus_natalensis		UMMZ103548	2	F
Miniopteridae	Miniopterus_paululus		UMMZ157118	2	F
Miniopteridae	Miniopterus_pusillus		UMMZ172243	2	F
Miniopteridae	Miniopterus_schreibersii		UMMZ156998	2	F
Miniopteridae	Miniopterus_tristis		UMMZ160305	2	F
Molossidae	Molossops_temmincki		UMMZ125373	2	F
Molossidae	Molossus_coibensis		UMMZ105734	2	F
Molossidae	Molossus_rufus		UMMZ124432	2	F
Molossidae	Molossus_sinaloae		UMMZ76728	2	F
Phyllostomidae	Monophyllus_redmani		UMMZ123278	2	F
Mormoopidae	Mormoops_megalophylla		UMMZ109749	2	F
Molossidae	Mormopterus_acetabulosus		UMMZ115817	2	F
Vespertilionidae	Murina_aurata		UMMZ112549	2	F
Vespertilionidae	Murina_cyclotis		UMMZ112542	2	F
Vespertilionidae	Murina_huttoni		UMMZ75150	2	F
Phyllostomidae	Musonycteris_harrisoni		UMMZ110524	2	F
Vespertilionidae	Myotis_albescens		UMMZ125732	2	F
Vespertilionidae	Myotis_auriculus		UMMZ113204	2	F
Vespertilionidae	Myotis_austroriparius		UMMZ58824	2	F
Vespertilionidae	Myotis_californicus		UMMZ98964	2	F
Vespertilionidae	Myotis_chiloensis		UMMZ156356	2	F
Vespertilionidae	Myotis_ciliolabrum		UMMZ175836	2	F
Vespertilionidae	Myotis_elegans		UMMZ116274	2	F
Vespertilionidae	Myotis_emarginatus		UMMZ146940	2	F
Vespertilionidae	Myotis_evotis		UMMZ66051	2	F
Vespertilionidae	Myotis_formosus		UMMZ53119	2	F
Vespertilionidae	Myotis_grisescens		UMMZ76874	2	F
Vespertilionidae	Myotis_horsfieldii		UMMZ157003	2	F
Vespertilionidae	Myotis_keenii		UMMZ175831	2	F
Vespertilionidae	Myotis_leibii		UMMZ90146	2	F
Vespertilionidae	Myotis_lucifugus		UMMZ122615	2	F
Vespertilionidae	Myotis_macrotarsus		UMMZ160308	2	F
Vespertilionidae	Myotis_melanorhinus		UMMZ105939	2	F
Vespertilionidae	Myotis_muricola		UMMZ160381	2	F
Vespertilionidae	Myotis_myotis		UMMZ123522	2	F
Vespertilionidae	Myotis_mystacinus		UMMZ88614	2	F
Vespertilionidae	Myotis_nigricans		UMMZ160598	2	F
Vespertilionidae	Myotis_riparius		UMMZ126242	2	F
Vespertilionidae	Myotis_ruber		UMMZ125729	2	F
Vespertilionidae	Myotis_septentrionalis		UMMZ106030	2	F
Vespertilionidae	Myotis_sodalis		UMMZ83587	2	F
Vespertilionidae	Myotis_thysanodes		UMMZ81965	2	F
Vespertilionidae	Myotis_velifer		UMMZ100817	2	F
Vespertilionidae	Myotis_velifer		UMMZ61445	2	F
Vespertilionidae	Myotis_velifer		UMMZ61439	2	F
Vespertilionidae	Myotis_velifer		UMMZ61441	2	F
Vespertilionidae	Myotis_velifer		UMMZ61444	2	F
Vespertilionidae	Myotis_velifer		UMMZ61438	2	F
Vespertilionidae	Myotis_velifer		UMMZ61440	2	F
Vespertilionidae	Myotis_vivesi		UMMZ115551	2	F
Vespertilionidae	Myotis_volans		UMMZ106018	2	F
Vespertilionidae	Myotis_yumanensis		UMMZ105958	2	F
Natalidae	Natalus_stramineus		UMMZ98847	2	F
Vespertilionidae	Neoromicia_capensis		UMMZ59013	2	F
Noctilionidae	Noctilio_albiventris		UMMZ105827	2	F
Noctilionidae	Noctilio_leporinus		UMMZ68190	2	F
Vespertilionidae	Nyctalus_leisleri		UMMZ167693	2	F
Vespertilionidae	Nyctalus_plancyi		UMMZ55831	2	F
Vespertilionidae	Nycticeius_humeralis		UMMZ123988	2	F
Molossidae	Nyctinomops_femorosaccus		UMMZ111017	2	F
Molossidae	Nyctinomops_laticaudatus		UMMZ91175	2	F
Molossidae	Nyctinomops_macrotis		UMMZ113271	2	F
Pteropodidae	Otopteropus_cartilagonodus		UMMZ156972	2	F
Pteropodidae	Penthetor_lucasi		UMMZ159632	2	F
Emballonuridae	Peropteryx_kappleri		UMMZ105776	2	F
Emballonuridae	Peropteryx_macrotis		UMMZ156592	2	F
Vespertilionidae	Philetor_brachypterus		UMMZ156906	2	F
Phyllostomidae	Phyllops_falcatus		UMMZ123279	2	F
Phyllostomidae	Phyllostomus_discolor		UMMZ59984	2	F
Phyllostomidae	Phyllostomus_elongatus		UMMZ168806	2	F
Phyllostomidae	Phyllostomus_hastatus		UMMZ65078	2	F
Vespertilionidae	Pipistrellus_coromandra		UMMZ172276	2	F
Vespertilionidae	Pipistrellus_hesperus		UMMZ87877	2	F
Vespertilionidae	Pipistrellus_javanicus		UMMZ172303	2	F
Vespertilionidae	Pipistrellus_nathusii		UMMZ123232	2	F
Vespertilionidae	Pipistrellus_pipistrellus		UMMZ146941	2	F
Vespertilionidae	Pipistrellus_subflavus		UMMZ98947	2	F
Vespertilionidae	Pipistrellus_tenuis		UMMZ160299	2	F
Phyllostomidae	Platyrrhinus_brachycephalus		UMMZ160636	2	F
Phyllostomidae	Platyrrhinus_dorsalis		UMMZ169060	2	F
Phyllostomidae	Platyrrhinus_helleri		UMMZ168983	2	F
Phyllostomidae	Platyrrhinus_infuscus		UMMZ160631	2	F
Phyllostomidae	Platyrrhinus_lineatus		UMMZ124331	2	F
Phyllostomidae	Platyrrhinus_masu		UMMZ158068	2	F
Phyllostomidae	Platyrrhinus_vittatus		UMMZ116681	2	F
Vespertilionidae	Plecotus_auritus		UMMZ111012	2	F
Molossidae	Promops_centralis		UMMZ124419	2	F
Molossidae	Promops_nasutus		UMMZ125377	2	F
Pteropodidae	Ptenochirus_jagori		UMMZ162262	2	F
Pteropodidae	Ptenochirus_minor		UMMZ160287	2	F
Mormoopidae	Pteronotus_davyi		UMMZ81050	2	F
Mormoopidae	Pteronotus_gymnonotus		UMMZ105780	2	F
Mormoopidae	Pteronotus_parnellii		UMMZ99273	2	F
Mormoopidae	Pteronotus_parnellii		UMMZ105664	2	F
Mormoopidae	Pteronotus_quadridens		UMMZ68173	2	F
Pteropodidae	Pteropus_giganteus		UMMZ91079	2	F
Pteropodidae	Pteropus_hypomelanus		UMMZ130417	2	F
Pteropodidae	Pteropus_pumilus		UMMZ162253	2	F
Phyllostomidae	Pygoderma_bilabiatum		UMMZ124377	2	F
Rhinolophidae	Rhinolophus_arcuatus		UMMZ162885	2	F
Rhinolophidae	Rhinolophus_cornutus		UMMZ165617	2	F
Phyllostomidae	Rhinophylla_pumilio		UMMZ158063	2	F
Vespertilionidae	Rhogeessa_aeneus		UMMZ79938	2	F
Vespertilionidae	Rhogeessa_parvula		UMMZ83314	2	F
Vespertilionidae	Rhogeessa_tumida		UMMZ116286	2	F
Pteropodidae	Rousettus_aegyptiacus		UMMZ161026	2	F
Pteropodidae	Rousettus_amplexicaudatus		UMMZ162316	2	F
Vespertilionidae	Scotophilus_heathii		UMMZ172261	2	F
Vespertilionidae	Scotophilus_kuhlii		UMMZ157013	2	F
Phyllostomidae	Stenoderma_rufum		UMMZ156615	2	F
Phyllostomidae	Sturnira_ludovici		UMMZ95704	2	F
Phyllostomidae	Sturnira_magna		UMMZ160654	2	F
Phyllostomidae	Sturnira_mordax		UMMZ112038	2	F
Phyllostomidae	Sturnira_oporaphilum		UMMZ126751	2	F
Molossidae	Tadarida_aegyptiaca		UMMZ114851	2	F
Molossidae	Tadarida_brasiliensis		UMMZ98525	2	F
Molossidae	Tadarida_brasiliensis		UMMZ90486	2	F
Molossidae	Tadarida_brasiliensis		UMMZ90485	2	F
Molossidae	Tadarida_brasiliensis		UMMZ90487	2	F
Molossidae	Tadarida_brasiliensis		UMMZ90494	2	F
Molossidae	Tadarida_brasiliensis		UMMZ90495	2	F
Emballonuridae	Taphozous_melanopogon		UMMZ156810	2	F
Thyropteridae	Thyroptera_tricolor		UMMZ53240	2	F
Phyllostomidae	Trachops_cirrhosus		UMMZ103421	2	F
Vespertilionidae	Tylonycteris_pachypus		UMMZ158856	2	F
Vespertilionidae	Tylonycteris_robustula		UMMZ158855	2	F
Phyllostomidae	Uroderma_bilobatum		UMMZ114483	2	F
Phyllostomidae	Uroderma_magnirostrum		UMMZ156056	2	F
Phyllostomidae	Vampyressa_nymphaea		UMMZ168944	2	F
Phyllostomidae	Vampyressa_pusilla		UMMZ133730	2	F
Phyllostomidae	Vampyressa_thyone		UMMZ122267	2	F
Phyllostomidae	Vampyrodes_caraccioli		UMMZ160626	2	F

## Sheet: AMNH_loan_scans
family	species	subspecies	museum_number	number_of_scans	sex	locality	AMNH_comments	date_loan_received	date_scan_start	date_scan_end	date_loan_end	notes
Molossidae	Mops_mops		AMNH233589		M	Eurasia: Malaysia, Negri Sembilan, Kuala Pilah	bullae cap in gel cap	10242016	10262016	11082016		tooth separate
Molossidae	Mops_midas	midas	AMNH218980		F	Africa: Botswana, Ngamiland, Maun	good	10242016	10262016	11082016
Molossidae	Tadarida_teniotis	teniotis	AMNH235609		U	Eurasia: Yugoslavia, Dalmatia, Brac id., Lozisce	good	10242016	10262016	11082016
Molossidae	Molossus_molossus	molossus	AMNH211304		F	South America: Bolivia, Beni, Mamore, Itenez River, Puerto More	good	10242016	10262016	11082016
Molossidae	Molossops_temminckii	temminckii	AMNH260262		F	South America: Bolivia, Santa Cruz, Chiquitos, Robore	good	10242016	10262016	11082016
Mormoopidae	Pteronotus_macleayii	griseus	AMNH60897		M	West Indies: Jamaica, Saint James, Montego Bay	good	10242016	10262016	11082016
Molossidae	Chaerephon_pumilus		AMNH168211		F	Africa: Botswana, Ngamiland, Maun	right zygomatic arch broken	10242016	10262016	11082016
Molossidae	Mops_condylurus	osborni	AMNH115937		M	Africa: Zambia, Limulunga, 10 mi N. Mangu, R	good	10242016	10262016	11082016		left zygomatic arch broken
Molossidae	Chaerephon_nigeriae	spillmani	AMNH89200		U	Africa: Zambia, Luakela River	parietal broken, coronoid process broken on both sides	10242016	10262016	11082016
Molossidae	Chaerephon_nigeriae	spillmani	AMNH89187		M	Africa: Zambia, Luakela River	good	10242016	10262016	11082016
Emballonuridae	Chaerephon_pumilus		AMNH184402		F	Africa: Sudan, Bahr el Ghazal, Yirol Dist., Lake Nyibor	right zygomatic arch broken, mandible separated	10242016	10262016	11112016
Molossidae	Cynomops_abrasus	cerastes	AMNH236220		F	South America: Brazil, Rio Grande do Sul, Uruguaiana	good	10242016	10262016	11082016
Molossidae	Chaerephon_chapini	chapini	AMNH49209		U	Africa: Zaire, Haut Zaire, Niangara	left zygomatic arch broken	10242016	10262016	11082016
Molossidae	Chaerephon_ansorgei		AMNH257449		M	Africa: South Africa, Transvaal, Kruger Natl. Park, 1 km N Nwanetzi	good	10242016	10262016	11082016
Molossidae	Molossops_temminckii	temminckii	AMNH264110		F	South America: Bolivia, Tarija, Gran Chaco, Estancia Bolivar	good	10242016	10262016	11082016
Mormoopidae	Pteronotus_personatus	psilotis	AMNH177725		M	North America: Mexico, Oaxaca, Juchitan, 10 miles south of San Pedro	good	10242016	10262016	11082016
Molossidae	Cynomops_planirostris		AMNH236221		M	South America: Brazil, Sao Paulo, Urupes	both zygomatic arches broken	10242016	10262016	11082016
Molossidae	Chaerephon_nigeriae	spillmani	AMNH89193		M	Africa: Zambia, Luakela River	mandible separated	10242016	10262016	11082016
Molossidae	Molossus_molossus	molossus	AMNH97080		F	South America: Brazil, Para, Mocajuba, Tocantins River	mandible separated	10242016	10262016	11082016
Molossidae	Chaerephon_pumilus		AMNH168216		F	Africa: Botswana, Ngamiland, Maun	good	10242016	10262016	11082016
Emballonuridae	Diclidurus_albus	virgo	AMNH99478		U	South America: Venezuela, Monagas, Bolivar, Caripito	separated mandible	10242016	10262016	11082016
Mormoopidae	Pteronotus_personatus	personatus	AMNH32129		F	South America: Venezuela, Aragua, Mario Briceno Iragorry, Aroa, Bolivar Railroad	parietal broken, mandile separated	10242016	10262016	11082016
Molossidae	Cynomops_paranus		AMNH94639		M	South America: Brazil, Para, Aveiro, Caxiricatuba, Tapajos River	good	10242016	10262016	11082016
Emballonuridae	Emballonura_semicaudata	semicaudata	AMNH68724		F	Oceania: Samoa, Savaii Island, Savaii Island	mandible separated	10242016	10262016	11082016
Emballonuridae	Saccolaimus_saccolaimus	saccolaimus	AMNH101604		M	Eurasia: Indonesia, Java, Cheribon	mandible separated	10242016	10262016	11082016
Emballonuridae	Saccolaimus_saccolaimus	saccolaimus	AMNH101605		M	Eurasia: Indonesia, Java, Cheribon	mandible separated	10242016	10262016	11082016
Megadermatidae	Megaderma_lyra	lyra	AMNH208822		M	Eurasia: India, Maharashtra, Ratnagiri Dist., Taluka Ragapur	good	10242016	10262016	11082016
Emballonuridae	Saccopteryx_canescens	canescens	AMNH23642		U	South America: Colombia, Magdalena, Santa Maria, Bonda	mandible separated; left side in two pieces	10242016	10282016	11082016
Emballonuridae	Taphozous_mauritianus		AMNH179287		F	Africa: Tanzania, North Prov., Ngaruka	good	10242016	11012016	11082016
Emballonuridae	Taphozous_longimanus	albipinnis	AMNH103824		M	Eurasia: Indonesia, Borneo, Kalimantan Tengah, Sampit-Parit (Tjempaga)	right tympanic bullae removed, mandible separated	10242016	11012016	11082016
Emballonuridae	Emballonura_raffrayana	cor	AMNH99487		M	New Guinea: Papua New Guinea, Bismark Archipelago, Tabar Island, Tabar	mandible separated	10242016	10282016	11082016
Emballonuridae	Emballonura_raffrayana	raffrayana	AMNH101939		M	Eurasia: Indonesia, Irian Jaya, Weyland Range, Nadimo Valley, The Gebroeder	mandible separated	10242016	10282016	11082016
Emballonuridae	Centronycteris_maximiliani		AMNH267397		M	South America: French Guiana, Cayenne, Sinnamary, Paracou	mandible separated, atlas in gel cap	10242016	10282016	11082016
Mormoopidae	Mormopterus_beccarii		AMNH197749		F	Australia: Australia, Western Australia, Yannarie R., Jane Well		10242016	11012016	11082016		no mandibles
Molossidae	Molossus_molossus	molossus	AMNH211380		F	South America: Bolivia, Beni, Mamore, Itenez River, Puerto More	good	10242016	11012016	11082016
Molossidae	Molossus_molossus	tropidorhynchus	AMNH176099		U	West Indies: Cuba, Ciudad de La Habana, Almendares, between La Habana and Mariano	cranium only	10242016	10282016	11082016
Mormoopidae	Mormopterus_planiceps		AMNH220094		F	Australia: Australia, Victoria, Underbool, 18 mi. NW of Underbool, E. side of salt lake		10242016	11012016	11082016
Molossidae	Molossus_molossus	molossus	AMNH205675		F	South America: Uruguay, Rio Negro, 15 km south of Paysandu, Arroyo Negro stream	right tympanic bullae removed	10242016	11012016	11082016		both zygomatic arches broken
Molossidae	Nyctinomops_aurispinosus		AMNH178100		U		good	10242016	11012016	11082016
Molossidae	Molossus_molossus	molossus	AMNH78895		M	South America: Brazil, Amazonas, Tefe, Amazon River, Mouth of Tefe Lake	good	10242016	11012016	11082016
Molossidae	Molossus_molossus	molossus	AMNH78443		F	South America: Venezuela, Amazonas, Casiquiare, Guiania River	right zygomatic arch broken	10242016	10282016	11082016
Molossidae	Molossus_molossus	molossus	AMNH40723		F	South America: Bolivia, Beni, Moxos, Trinidad	good	10242016	10282016	11082016
Molossidae	Molossus_molossus	molossus	AMNH94694		M	South America: Brazil, Para, Tapajos River, Igarape Brabo	left zygomatic arch broken	10242016	11012016	11082016
Molossidae	Eumops_glaucinus	glaucinus	AMNH93859		F	South America: Brazil, Para, Faro, Amazon River, north bank	mandible separated	10242016	10282016	11082016
Molossidae	Molossus_molossus	fortis	AMNH234923		F	West Indies: U.S. Virgin Islands, Saint John, Saint John Island, Lameshur Bay	good	10242016	10282016	11082016
Molossidae	Molossus_molossus	molossus	AMNH178664		F	South America: Trinidad and Tobago, Trinidad, Saint George County, Port of Spain	mandible separated	10242016	10282016	11082016
Mormoopidae	Mormoops_blainvilli	blainvilli	AMNH271513		F	West Indies: Jamaica, Saint Mary, Lucky Hill, Mount Plenty Cave	fragments in gel caps	10242016	11012016	11082016
Molossidae	Eumops_patagonicus	beckeri	AMNH234702		F	South America: Paraguay, Alto Paraguay, Fuerte Olimpo	good	10242016	11012016	11082016
Molossidae	Eumops_bonariensis	bonariensis	AMNH235961		F	South America: Brazil, Rio Grande do Sul, Uruguaiana	good	10242016	11012016	11082016
Emballonuridae	Taphozous_nudiventris	nudiventris	AMNH27391		M	Africa: Egypt, Ghizeh, Cairo	good	10242016	11012016	11082016
Molossidae	Mops_leucostigma		AMNH170639		M	West Indian Ocean: Madagascar, Toamasina, Vohibinany, Tampina	good	10242016	11012016	11082016
Molossidae	Cheiromeles_torquatus	torquatus	AMNH247585		F	Eurasia: Malaysia, Negri, Sembilan, Simpang Pertang, 47th mi., Bukit Kaloh F.R. Kampong	good	10242016	11012016	11082016
Molossidae	Otomops_martiniensseni	icarus	AMNH172858		M	Africa: South Africa, Nata, Durban	bullae in gel cap	10242016	11012016	11082016
Molossidae	Cheiromeles_parvidens		AMNH241941		M	Wallacea: Philippines, Mindanao, Cotabato, Saub	right tympanic bullae missing	10242016	11012016	11082016		right zygomatic arch broken
Molossidae	Myopterus_daubentonii	albatus	AMNH48855		F	Africa: Zaire, Haut Zaire, Niangara	good	10242016	11012016	11082016
Phyllostomidae	Micronycteris_microtis	microtis	AMNH14581		M	South America: Colombia, Magdalena, Santa Maria, Bonda		12072016	12072016	12162016		right tympanic bullae in gel capsule
Phyllostomidae	Lonchophylla_handleyi		AMNH230214		M	South America: Peru, Junin, Chanchamayo, 2 kilometers northwest of San Ramon	mandible separated, both zygomatic arches broken	12072016	12072016	12162016		Goldman, 1914
Phyllostomidae	Lonchophylla_mordax	concava	AMNH269452		U	South America: Colombia, Valle de Cauca, Dagua	coronoid process broken; zygomatic arches broken; hole under left side of front	12072016	12072016	12162016
Phyllostomidae	Lonchorhina_aurita	aurita	AMNH269496		M	South America: Colombia, Valle del Cauca, Buenaventura	tissue fusing cranium to mandible	12072016	12072016	12162016
Phyllostomidae	Lophostoma_carrikeri		AMNH30180		F	South America: Venezuela, Bolivar, Cedeno, Mocho River	right tympanic bullae missing; hole in parietal	12072016	12072016	12162016
Phyllostomidae	Lophostoma_schulzi		AMNH267421		F	South America: French Guiana, Cayenne, Sinnamary, Paracou	atlas in gel cap	12072016	12072016	12162016
Phyllostomidae	Macrotus_californicus		AMNH139571		F	North America: USA, Arizona, Yuma Co., Fortuna Mine	mandible separated	12072016	12072016	12162016
Phyllostomidae	Lophostoma_brasiliense		AMNH71626		F	South America: Peru, Loreto, , Curaray River	left coronoid process broken; occipital partially broken	12072016	12072016	12162016
Phyllostomidae	Lichonycteris_obscura		AMNH95118		F	South America: Brazil, Para, , Tapajos River, Inajatuba	both zygomatic arches broken; mandible separated	12072016	12072016	12162016
Phyllostomidae	Glossophaga_morenoi	mexicana	AMNH189645		M	North America: Mexico, Oaxaca, Juchitan, 20 miles northeast of La Ventosa	both zygomatic arches broken	12072016	12072016	12162016
Phyllostomidae	Glossophaga_longirostris	longirostris	AMNH182725		F	South America: Guyana, Upper Takutu - Upper Essequibo Region, Dadanawa, Karanambo	atlas in gel cap	12072016	12072016	12162016
Phyllostomidae	Glossophaga_longirostris	longirostris	AMNH130668		F	South America: Venezuela, Falcon, Bolivar, Tocuyo River	cap missing from tympanic bullae on right side	12072016	12072016	12162016
Phyllostomidae	Glossophaga_leachii		AMNH185970		M	North America: Mexico, Oaxaca, Juchitan, 4 miles northwest of San Pedro Tapanatepec	good	12072016	12072016	12162016		Gray, 1844
Phyllostomidae	Glossophaga_leachii		AMNH185964		F	North America: Mexico, Oaxaca, Juchitan, 4 miles northwest of San Pedro Tapanatepec	good	12072016	12072016	12162016		Gray, 1844
Phyllostomidae	Ariteus_flavescens		AMNH265176		U	West Indies: Jamaica, Saint Catherine, Hellshire Hills	tooth in gel cap; missing canines, incisors, and P2; both tympanic bullae missing	12072016	12072016	12162016
Phyllostomidae	Brachyphylla_nana		AMNH175982		U	West Indies: Cuba, La Habana, Tapaste, 3 miles east of Tapaste, Cueva del Indio	left angular process broken; left zygomatic arch broken; tympanic bullae; hole in parietal; mastoid process missing	12072016	12072016	12162016
Phyllostomidae	Artibeus_obscurus		AMNH260234		U	South America: Bolivia, Santa Cruz, Nuflo de Chavez, Estancia Cachuela Esperanza	good	12072016	12072016	12162016
Phyllostomidae	Artibeus_flavescens		AMNH265311		U	West Indies: Jamaica, Saint Elizabeth, Jamaica, Lapland, Seven Rivers Cave	no mandible; no tympanic bullae; right canine missing	12072016	12072016	12162016
Phyllostomidae	Ariteus_flavescens		AMNH265169		U	West Indies: Jamaica, Saint Andrew, Jamaica, Boundry of Sant Andrew and Saint Catherine parishes	missing both tympanic bullae, cranial incisors and canines missing, no mandible	12072016	12072016	12162016
Phyllostomidae	Ariteus_flavescens		AMNH265255		U	West Indies: Jamaica, Saint Elizabeth, Jamaica, Hounslow, Money Cave	atlas in gel with loose teeth, missing both tympanic bullae; mandibular incisors missing	12072016	12072016	12162016
Phyllostomidae	Macrophyllum_macrophyllum		AMNH78416		M	South America: Venezuela, Amazonas, Casiquiare, Casiquiare River, El Merey	good	12072016	12072016	12162016
Phyllostomidae	Micronycteris_brosseti		AMNH266032		M	South America: French Guiana, Cayenne, Sinnamary, Paracou	left zygomatic arch broken; crack in parietal, axis in gel capsule	12072016	12072016	12162016
Phyllostomidae	Micronycteris_microtis		AMNH267872		F	South America: French Guiana, Cayenne, Sinnamary, Paracou	good	12072016	12072016	12162016
Phyllostomidae	Mimon_crenulatum	longifolium	AMNH236001		F	South America: Peru, Huanuco, Llullapichis River, tributary of Pachitea River	left tympanic bullae cap missing; atlas in gel cap	12072016	12072016	12162016
Phyllostomidae	Glyphonycteris_sylvestris		AMNH183846		M	South America: Trinidad and Tobago, Trinidad, Saint Patrick County, Point Fortin	left zygomatic arch broken; right zygomatic arch fractured; mandible separated	12072016	12072016	12162016
Phyllostomidae	Artibeus_obscurus		AMNH266288		M	South America: French Guiana, Cayenne, Sinnamary, Paracou	atlas in gel cap	12072016	1102017	1242017
Phyllostomidae	Anoura_cultrata		AMNH233253		F	South America: Peru, Ayacucho, Lamar, Huanhuachayo	good	12072016	1102017	1242017
Phyllostomidae	Anoura_latidens		AMNH261230		F	South America: Venezeula, Amazonas, Rio Negro, Cerro de La Neblina, 3.5 kilometers west of Pico Zoloaga	left zygomatic arch broken; tissue in gel cap	12072016	1102017	1242017
Phyllostomidae	Artibeus_concolor		AMNH267476		F	South America: French Guiana, Cayenne, Sinnamary, Paracou	left tympanic bullae cap in gel capsule	12072016	1102017	1242017
Phyllostomidae	Ardops_nichollsi	koopmani	AMNH213954		M	West Indies: Martinique, Balata, Martinique	good	12072016	1102017	1242017
Phyllostomidae	Artibeus_fraterculus		AMNH62939		F	South America: Ecaudor, Guayas, Duran		12072016	1102017	1242017
Phyllostomidae	Artibeus_concolor		AMNH267983		F	South America: French Guiana, Cayenne, Sinnamary, Paracou	good	12072016	1102017	1242017
Phyllostomidae	Artibeus_obscurus		AMNH268966		F	South America: Bolivia, Santa Cruz, Velasco, El Refugio	atlas in gel cap	12072016	1102017	1242017
Phyllostomidae	Micronycteris_matses		AMNH273044		F	South America: Peru, Loreto, Alto Amazonas, Nuevo San Juan, Galvez River	good	12072016	1102017	1242017
Nycteridae	Nycteris_macrotis	luteola	AMNH187705		F	Africa: Kenya, , Garissa Dist., Masabubu, South Bank Tana River	good	12072016	1102017	1242017
Phyllostomidae	Artibeus_intermedius		AMNH212280		U	South America: Colombia, Cundinamarca, Fusagasuga	good	12072016	1102017	1242017
Phyllostomidae	Glossophaga_leachii		AMNH136085		F	North America: Costa Rica, San Jose, Turrubares, San Isidro	good	12072016	1102017	1242017
Nycteridae	Nycteris_hispida	hispida	AMNH184475		M	Africa: Sudan, Equatoria, Torit Dist., Torangole	mandibular canine P1 P2 loose in gel cap	12072016	1102017	1242017
Phyllostomidae	Choeroniscus_minor		AMNH267152		M	South America: French Guiana, Cayenne, Sinnamary, Paracou	mandible separated into 2 gel capsules; zygomatic arches broken	12072016	1102017	1242017
Phyllostomidae	Diaemus_youngi		AMNH257104		F	South America: Trinidad and Tobago, Trinidad, Saint Andrew County, Fort Read, Waller Field	good	12072016	1102017	1242017
Natalidae	Natalus_tumidirostris	haymani	AMNH178687		M	South America: Trinidad and Tobago, Trinidad, Saint George County, Heights of Guanap Caves	additional bone fragment; atlas in gel cap	12072016	1102017	1242017
Nycteridae	Nycteris_thebaica	damarensis	AMNH168133		M	Africa: Botswana, Kweneng, Molepolole	good	12072016	1102017	1242017
Natalidae	Natalus_jamaicensis		AMNH271576		M	West Indies: Jamaica, Saint Catherine, Ewarton, Saint Clair Cave	good	12072016	1102017	1242017
Nycteridae	Nycteris_javanica		AMNH102372		M	Eurasia: Indonesia, Java, , Cheribon	separated mandible; basioccipital broken on left side	12072016	1102017	1242017
Nycteridae	Nycteris_grandis		AMNH265825		F	Africa: Liberia, Lofa, , 7 mi N, 1 mi E Ziggida	good	12072016	1102017	1242017
Phyllostomidae	Chilonatalus_micropus	macer	AMNH216125		M	West Indies: Dominican Republic, Samana, Samana, Vicenti cove	coronoid process broken on right side	12072016	1102017	1242017
Nycteridae	Nycteris_javanica		AMNH102378		F	Eurasia: Indonesia, Java, , Cheribon	separated mandible; premaxilla loose	12072016	1102017	1242017
Nycteridae	Nycteris_arge		AMNH86770		F	Africa: Zaire, Equateur Prov., Lukolela	left tympanic bullae broken	12072016	1102017	1242017
Phyllostomidae	Lophostoma_silvicolum	laephotis	AMNH95454		M	South America: Brazil, Para, , Tapajos River, Inajatuba	good	12072016	1102017	1242017
Phyllostomidae	Leptonycteris_curasoae		AMNH149387		M	South America: Aruba, Seroe Colorado, Aruba, 5 miles east of Seroe Colorado, Guaridikiri Cave	left zygomatic arch broken	12072016	1102017	1242017
Phyllostomidae	Micronycteris_schmidtorum		AMNH130719		F	South America: Venezuela, Falcon, Bolivar, Tocuyo River	mandible separated	12072016	1102017	1242017
Phyllostomidae	Lophostoma_silvicolum	laephotis	AMNH97011		F	South America: Brazil, Para, Baiao, Tocantins River	mandible separated	12072016	1102017	1242017
Phyllostomidae	Mesophylla_macconnelli	macconnelli	AMNH76569		M	South America: Peru, Loreto, Requena, Lagarto, upper Ucayali River	good	12072016	1102017	1242017
Phyllostomidae	Mimon_crenulatum	keenani	AMNH64541		M	South America: Ecuador, Manabi, Sucre, Bahia de Caraquez	good	12072016	1102017	1242017
Phyllostomidae	Monophyllus_plethodon	frater	AMNH40945		U	West Indies: Puerto Rico, Morovis, Puerto Rico, Cathedral Cave	mandible missing; zygomatic arches broken; parietal missing; most complete specimen of this species	12072016	1102017	1242017		do not take for scanning
Pteropodidae	Nyctimene_aello		AMNH105102		F	New Guinea: Papua New Guinea, Western Div., Fly R., 5 mi below Palmer Junction	teeth in gel capsule	2212017	3162017	4032017
Pteropodidae	Dobsonia_minor		AMNH105177		M	New Guinea: Papua New Guinea, Western Div., Fly R., 5 mi above Palmer Junction	incisors in gel cap	2212017	3162017	4032017
Pteropodidae	Macroglossus_sobrinus	sobrinus	AMNH107480		M	Eurasia: Indonesia, Bali, Selat, Treh	left zygomatic arch broken; left canine broken	2212017	2232017	3082017
Pteropodidae	Cynopterus_titthaecheilus	titthaecheilus	AMNH107921		F	Eurasia: Indonesia, Bali, Sauver	left zygomatic arch broken; left tympanic bulla cap missing	2212017	3162017	4032017			mandibles not scanned
Pteropodidae	Nyctimene_cephalotes	aplini	AMNH109030		F	Eurasia: Indonesia, Sulawesi, Peleng Island		2212017	3162017	4032017
Phyllostomidae	Tonatia_saurophila	bakeri	AMNH139443		F	North America: Costa Rica, Puntarenes, Palmar	good	2212017	2232017	3082017		large crack back left of skull
Pteropodidae	Acerodon_celebensis		AMNH153137		F	Eurasia: Indonesia, Sulawesi, Manado, Bumbulan	good	2212017	4032017	4112017
Pteropodidae	Harpionycteris_celebensis		AMNH153590		M	Eurasia: Indonesia, Sulawesi, Tanka Salokko, Mengkoka Mts	mandible broken, left canine broken; tympanic cap in gel capsule	2212017	3162017	4032017
Pteropodidae	Dobsonia_pannietensis	pannietensis	AMNH157368		M	New Guinea: Papua New Guinea, Googenough island, Near Top Camp	left coronoid process broken; teeth in gel capsule	2212017	4032017	4112017
Pteropodidae	Nyctimene_major	geminus	AMNH159262		F	New Guinea: Papua New Guinea, Milne Bay Province, Fergusson Island, Agamoia	right zygomatic arch broken; right coronoid process broken	2212017	3162017	4032017
Pteropodidae	Epomorphus_minor		AMNH161858		F	Africa: Malawi, Kota Kota	frontal broken on right side; mandibular teeth missing	2212017	2232017	3082017
Phyllostomidae	Phyllonycteris_poeyi	poeyi	AMNH176194		U	West Indies: Cuba, La Habana, Tapaste, Cuevo del Indio	zygomatic arches broken; tympanic bullae missing; no mandible; most teeth missing	2212017	2232017	3082017
Phyllostomidae	Tonatia_saurophila	melosi	AMNH180263		F	South America: Trinidad and Tobago, Trinidad, Saint Patrick County, Siparia	good	2212017	2232017	3082017
Phyllostomidae	Phyllonycteris_aphylla		AMNH186967		F	West Indies: Jamaica, Saint Catherine, Ewarton, Saint Clair Cave	tympanic bullae remove and in gel capsule; zygomatic arches broken	2212017	2232017	3082017
Pteropodidae	Epomorphus_wahlbergi		AMNH187275		F	Africa: Kenya, Kilifi Dist., Malindi	good	2212017	3162017	4032017
Pteropodidae	Melonycteris_melanops		AMNH194326		F	New Guinea: Papua New Guinea, New Britain Island, Mt. Uali, Whiteman Range, Camp 9	good	2212017	4032017	4112017		scan not uploaded to MS (not sure where it is)
Pteropodidae	Paranyctimene_raptor		AMNH194853		F	New Guinea: Papua New Guinea, Morobe Dist, Pindiu	good	2212017	3162017	4032017
Pteropodidae	Nyctimene_robinsoni		AMNH196644		F	Australia: Australia, Queensland, Cape York, Mission beach	left coronoid process broken; broken right orbital process	2212017	3162017	4032017
Phyllostomidae	Sturnira_bogotensis		AMNH207851		F	South America: Colombia, Santander, Puente Nacional	good	2212017	2232017	3082017
Phyllostomidae	Sturnira_tildae		AMNH209408		F	South America: Bolivia, Beni, Vaca Diez, Guayaramerin	left tympanic bullae broken	2212017	3162017	4032017
Phyllostomidae	Sphaeronycteris_toxophyllum		AMNH21344		F	South America: Venezuela, Merida, Libertador, Merida	mandible broken into 2	2212017	2232017	3082017
Phyllostomidae	Phyllonycteris_aphylla		AMNH214130		M	West Indies: Jamaica, Saint Mary, Lucky Hill, Mount Plenty Cave	zygomatic arches broken; left bulla broken; incisors missing, most mandibular teeth missing	2212017	2232017	3082017
Phyllostomidae	Sturnira_bidens		AMNH214349		M	South America: Peru, Cusco, Cordillera Vilcabamba		2212017	2232017	3082017
Pteropodidae	Megaerops_ecaudatus		AMNH216753		F	Eurasia: Malaysia, Selangdor, Fraser's Hill	good	2212017	2232017	3082017
Phyllostomidae	Sturnira_nana		AMNH219138		F	South America: Peru, Ayacucho, Lamar, Huanhuachayo	good	2212017	2232017	3082017
Pteropodidae	Nyctimene_major		AMNH221419		U	New Guinea: Papua New Guinea, Madang District, Madang Dist., Bagabag	most cranial teeth in gel capsule	2212017	3162017	4032017
Pteropodidae	Dobsonia_praedatrix		AMNH221759		M	New Guinea: Papua New Guinea, New Britain District, New Britain Dist, Mt. Sinewit, 3200 ft	right coronoid proces broken; right incisor missing	2212017	4032017	4112017			scan cutoff - should be rescanned
Pteropodidae	Nyctimene_vizcaccia	vizcaccia	AMNH222641		M	New Guinea: Papua New Guinea, New Britain, East New Britain Dis, Gaulim	good	2212017	3162017	4032017
Phyllostomidae	Rhinophylla_fischerae		AMNH230485		F	South America: Peru, Pasco, Oxapampa, San Pablo	zygomatic arches broken; atlas in gel capsule	2212017	2232017	3082017
Phyllostomidae	Vampyressa_melissa		AMNH233761		F	South America: Peru, Huanuco, Cerros del Sira	occipital condyle broken: left tympanic bullae missing	2212017	2232017	3082017
Pteropodidae	Balionycteris_maculata	seimundi	AMNH233970		F	Eurasia: Malaysia, Pahang, Kuala Lompat, Krau Game Reserve	good	2212017	3162017	4032017
Pteropodidae	Cynopterus_titthaecheilus	terminus	AMNH235612		M	Wallacea: Timor, Tengah Selatan, Kesetnana	good	2212017	3162017	4032017
Pteropodidae	Myonycteris_torquata		AMNH236256		F	Africa: Cameroon, Eseka, 6 km. SE Eseka	good	2212017	3162017	4032017
Pteropodidae	Megaloglossus_woermanni		AMNH236289		M	Africa: Cameroon, Eseka, 5 km, SW Eseka		2212017	2232017	3082017
Phyllostomidae	Phyllonycteris_poeyi	obtusa	AMNH236697		F	West Indies: Haiti, Grand'Anse, Paillant, 6 km SW of Miragoane	both tympanic bullae broken	2212017	3162017	4032017
Pteropodidae	Nyctimene_albiventer	papuanus	AMNH237058		U	New Guinea: Papua New Guinea, Morobe District, Sakar Island	left zygomatic arch broken; teeth in gel capsule	2212017	3162017	4032017
Pteropodidae	Nyctimene_albiventer	papuanus	AMNH237065		U	New Guinea: Papua New Guinea, Morobe Dist, Sakar Island	left zygomatic arch broken; teeth in gel capsule	2212017	2232017	3082017
Pteropodidae	Epomorphus_gambianus	gambianus	AMNH239361		M	Africa: Ghana, Northern Region, 15 mi. S. Bimbilla	good	2212017	4032017	4112017
Pteropodidae	Nanonycteris_veldkampii		AMNH241024		M	Africa: Ivory Coast, 25 km North of Bouake	both zygomatic arches broken; bulla in gel capsule	2212017	2232017	3082017
Pteropodidae	Aethalops_alecto	alecto	AMNH247163		F	Eurasia: Malaysia, Pahang, Cameron Highlands, Gunong Brinchang	good	2212017	3162017	4032017
Phyllostomidae	Sturnira_lilium	lilium	AMNH248873		F	South America: Bolivia, Pando, Nicolas Saurez, Nareuda River	good	2212017	4032017	4112017
Phyllostomidae	Platalina_genovensium		AMNH257108		M	South America: Peru, Arequipa, Caraveli	zygomatic arches broken	2212017	2232017	3082017
Phyllostomidae	Platyrrhinus_aurarius		AMNH261228		F	South America: Venezuela, Amazonas, Rio Negro, Cerro de La Neblina, 3.5 kilometers west of Pico Zoloaga	good	2212017	4032017	4112017		never uploaded to MS - unsure where this is?
Phyllostomidae	Vampyressa_bidens		AMNH261626		F	South America: Bolivia, La Paz, Iturralde, Santa Ana de Madidi		2212017	2232017	3082017
Phyllostomidae	Phylloderma_stenops		AMNH267441		F	South America: French Guiana, Cayenne, Sinnamary, Paracou	good	2212017	3162017	4032017
Phyllostomidae	Vampyressa_brocki		AMNH268566		F	South America: French Guiana, Cayenne, Sinnamary, Paracou	good	2212017	3162017	4032017
Phyllostomidae	Sturnira_erythromos		AMNH268615		F	South America: Bolivia, Cochabamba, Chapare, Sajta	left zygomatic arch broken; mandible atriculated with cranium	2212017	4032017	4112017		never uploaded to MS - unsure where this is?
Pteropodidae	Nyctimene_certans		AMNH279187		F	Papua New Guinea, East Sepik, Angoram, Ayuwagu Camp; 4.39 km NW of Malaumanda Airstrip	ossicles in gel capsule	2212017	4032017	4032017
Pteropodidae	Eidolon_helvum	helvum	AMNH48701		F	Africa: Zaire, Haut Zaire, Medje	left zygomatic arch broken	2212017	4032017	4112017
Pteropodidae	Epomorphus_labiatus		AMNH48742		F	Africa: Zaire, Haute Zaire, Faradje	zygomatic arches broken, occipital condyle glued together	2212017	4032017	4112017
Pteropodidae	Hypsignathus_monstrosus		AMNH86764		F	Africa: Zaire, Equateur Prov., Lukolela	coronoid process broken	2212017	4032017	4112017		large crack on back of skull
Pteropodidae	Megaerops_niphanae		AMNH87290		M	Eurasia: Vietnam, Tonkin, Moung Mouen		2212017	2232017	3082017
Hipposideridae	Hipposideros_lylei		AMNH235581		F	Eurasia: Malaysia, Kedah, 3 mi W. Alor Star, Gng. Keriang	good	5302017	5302017	6122017	x
Hipposideridae	Hipposideros_gigas		AMNH236305		M	Africa: Cameroon, Abam, 15 km. SE Ebam	right canine removed	5302017	5302017	6122017	x
Hipposideridae	Hipposideros_larvatus	poutensis	AMNH26704		M	Eurasia: China, Hainan, Pouten	parietal and occipital condyle missing; frontal bones missing	5302017	5302017	6122017	x
Hipposideridae	Hipposideros_pomona	sinensis	AMNH57166		F	Eurasia: China, Yenping	mandible separated	5302017	5302017	6122017	x	right auditory bulla broken
Hipposideridae	Hipposideros_pelingensis		AMNH102291		M	Eurasia: Indonesia, Sulawesi, Selatan, Maros Talassa	frontal bones glued; mandible separated	5302017	5302017	6122017	x
Hipposideridae	Hipposideros_diadema	speculator	AMNH102302		M	Eurasia: Indonesia, Sulawesi, Tenga, Wawo	right side of mandible missing; frontal bones removed	5302017	5302017	6122017	x
Hipposideridae	Hipposideros_larvatus	neglectus	AMNH103231		F	Eurasia: Indonesia, Mentawai Islands, Pagai Utara	mandible separated	5302017	5302017	6122017	x
Hipposideridae	Hipposideros_ruber	guineensis	AMNH241034		M	Africa: Cameroon, Est region, 30 km West Bertoua	good	5302017	5302017	6122017	x
Hipposideridae	Hipposideros_turpis	turpis	AMNH244345		M	Eurasia: Japan, Ryukyu Islands, Ishigaki, Kabila	frontal bones missing	5302017	5302017	6122017	x
Hipposideridae	Hipposideros_obscurus		AMNH241832		F	Wallacea: Philippines, Mindanao, Cotabato, Saub	mandible separated; back of cranium in two pieces	5302017	5302017	6122017	x
Hipposideridae	Hipposideros_grandis		AMNH112943		M	Eurasia: Burma, Haibum, Cave 6 mi W. of Haibum	mandible separated	5302017	5302017	6122017	x
Pteropodidae	Sphaerias_blanfordi		AMNH274330		M	Eurasia: Vietnam, Ha Giang, Cao Bo, Mount Tay Con Linh 2	good	5302017	6132017	6192017	x
Pteropodidae	Pteropus_neohibernicus	neohibernicus	AMNH157324		M	New Guinea: Papua New Guinea, Mt. Dayman (Maneau Range) N. slopes Bottom Camp	right mandibular canine broken	5302017	6132017	6192017	x
Pteropodidae	Pteropus_neohibernicus	neohibernicus	AMNH105251		M	New Guinea: Papua New Guinea, Western Div, Middle Fly, Lake Daviumbu	left molar removed; left occipital condyle broken	5302017	6132017	6192017	x
Pteropodidae	Pteropus_mariannus	mariannus	AMNH249983		M	Oceania: Northern Mariana Islands, Rota, Rota Island	good	5302017	6132017	6192017	x	right bulla loose
Pteropodidae	Scotonycteris_ophiodon		AMNH256534		F	Africa: Liberia, Grand Gedeh, Dugbe River, 12 mi SSE Jaoudi	parietal and occipital condyle broken	5302017	6132017	6192017	x
Pteropodidae	Pteropus_vampyrus	sumatrensis	AMNH106543		M	Asia: Indonesia, Sumatra, Boekit Sanggoel, Benkoelen	hole in nasal bones	5302017	6132017	6192017	x	both auditory bullae missing	scan cutoff
Pteropodidae	Pteropus_tonganus	basiliscus	AMNH221146		U	New Guinea: Papua New Guinea, New Guinea, Madang Dist., Karkar Island	mandible only	5302017	6132017	6192017	x
Pteropodidae	Pteropus_samoensis	samoensis	AMNH256968		F	Oceania: Samoa, Samoan Islands	good	5302017	6132017	6192017	x
Pteropodidae	Pteropus_molossinus		AMNH87168		F	Oceania: Federated States of Micronesia, Pohnpei State, Pohnpei Island	canines broken; mandible broken into two at right mandibular body	5302017	6132017	6192017	x
Pteropodidae	Scotonycteris_zenkeri	occidentalis	AMNH239380		F	Africa: Ivory Coast, Adiopoduome	good	5302017	6132017	6192017	x
Pteropodidae	Thoopterus_nigrescens		AMNH196444		M	Eurasia: Indonesia, Sulawesi, Oeroe, Latimodjong Geb	parietal and occipital condyle broken	5302017	6132017	6192017	x
Pteropodidae	Pteropus_admiralitatum	solomonis	AMNH99959		F	Oceania: Solomon Islands, Malaita Province, Malaita Island	crack in right frontal/parietal	5302017	6132017	6192017	x
Pteropodidae	Pteropus_rufus		AMNH100492		F	West Indian Ocean: Madagascar, Toliara, 80 km east of Tulear	mandible separated; basisphenoid broken on left side	5302017	6132017	6192017	x	auditory bullae broken
Pteropodidae	Pteropus_rayneri	lavellanus	AMNH79943		M	Oceania: Solomon Islands, Western Province, Ranongga Island	right post orbital process broken; furthest mandibular molars gone	5302017	6132017	6192017	x	left maxillary M3 gone	scan cutoff
Pteropodidae	Pteropus_ornatus	auratus	AMNH130313		F	Oceania: New Caledonia, Loyalty Islands Province, Mare Island, Rawa District	good	5302017	6132017	6192017	x
Pteropodidae	Pteropus_neohibernicus	neohibernicus	AMNH105285		M	New Guinea: Papua New Guinea, Western Div, Middle Fly R	left post orbital process broken; left molars glued in	5302017	6132017	6192017	x	premaxillary bone broken, left incisors missing
Pteropodidae	Pteropus_lylei		AMNH240006		F	Eurasia: Thailand, Nakorn Phatom Provin	good	5302017	6132017	6192017	x
Pteropodidae	Pteropus_alecto		AMNH153171		F	Eurasia: Indonesia, Sulawesi, Togian Is., Malenge	left coronoid process broken off	5302017	6132017	6192017	x
Pteropodidae	Rousettus_leschenaultii		AMNH208123		M	Eurasia: India, Maharashtra, Kolaba Dist., Elephanta Caves (Bombay Harbor)	left coronoid process broken	5302017	6132017	6192017	x	right I1 and M3 missing, right auditory bulla broken
Pteropodidae	Pteropus_alecto	alecto	AMNH153534		F	Eurasia: Indonesia, Sulawesi, Kalory, Lonka	premaxilla broken off; left bulla fallen off	5302017	6132017	6192017	x	left part occipital condyle broken
Pteropodidae	Pteropus_poliocephalus		AMNH274435		M	Australia: Australia, New South Wales, Ocean Beach	left mandibular molars missing	5302017	6132017	6192017	x	premaxilla broken left side
Pteropodidae	Pteropus_capistratus	capistratus	AMNH194275		M	New Guinea: Papua New Guinea, New Britain Island, Muia, Approx. 20 mi. N.E. of Kandrian - Camp 14	left zygomatic arch is broken	5302017	6132017	6192017	x
Hipposideridae	Hipposideros_abae		AMNH49120		F	Africa: Zaire, Haut Zaire, Aba	mandible separated	5302017	5302017	6122017	x
Hipposideridae	Aselliscus_tricuspidatus	koopmani	AMNH159388		M	New Guinea: Papua New Guinea, Woodlark Island, Kulumanau	left zygomatic arch broken; mandible separated	5302017	5302017	6122017	x
Hipposideridae	Hipposideros_cervinus	cervinus	AMNH159351		F	New Guinea: Papua New Guina, Misima Island, Kulumalia	both zygomatic arches broken	5302017	5302017	6122017	x
Hipposideridae	Hipposideros_cyclops		AMNH239401		F	Africa: Liberia, Grand Gedeh, 7 km N. Tchien	occipital condyle broken	5302017	5302017	6122017	x
Hipposideridae	Hipposideros_cervinus	cervinus	AMNH194862		F	New Guinea: Papua New Guinea, Morobe Dist., Buma Cave (3 mi. N. Pindiu)	good	5302017	5302017	6122017	x
Hipposideridae	Hipposideros_cervinus	cervinus	AMNH221992		M	New Guinea: Papua New Guinea, New Britain, East New Britain Dist, Gaulim, 400 ft	left zygomatic arch broken	5302017	5302017	6122017	x
Hipposideridae	Hipposideros_calcaratus	calcaratus	AMNH194346		M	New Guinea: Papua New Guinea, Pomalil, Approx. 23 mi. NE of Kandrian	parietal and occipital condyle missing	5302017	5302017	6122017	x
Hipposideridae	Hipposideros_fulginosus		AMNH241043		M	Africa: Cameroon, Ouest Region, 12 km South East of Mamfe	good	5302017	5302017	6122017	x
Hipposideridae	Hipposideros_cervinus	cervinus	AMNH102250		F	Eurasia: Indonesia, Sulawesi, Maros, Talassa	parietal cracked; mandibles separated	5302017	5302017	6122017	x
Hipposideridae	Hipposideros_caffer	caffer	AMNH161913		F	Africa: Malawi, Kota Kota	good	5302017	5302017	6122017	x
Hipposideridae	Hipposideros_ater	saevus	AMNH107819		M	Eurasia: Indonesia, Bali, Sangsit	hole in left frontal; both zygomatic arches broken	5302017	5302017	6122017	x
Hipposideridae	Aselliscus_stoliczkanus		AMNH115576		M	Eurasia: Burma, Kachin, Chipwi	mandible separated	5302017	5302017	6122017	x
Hipposideridae	Hipposideros_dyacorum		AMNH106953		M	Eurasia: Indonesia, Borneo, Kalimantan Barat, Perboeah, Landak River	mandible separated	5302017	5302017	6122017	x
Hipposideridae	Cloeotis_percivali	australis	AMNH168162		F	Africa: Botswana, Kweneng, Molepolole	mandible separated; zygomatic arches broken	5302017	5302017	6122017	x
Pteropodidae	Pteropus_anetianus	eotinus	AMNH79962		F	Oceania: Vanuatu, Malampa Province, Lopevi Island	good	5302017	6132017	6192017	x
Pteropodidae	Pteropus_conspicillatus	conspicillatus	AMNH66154		F	Australia: Australia, Queensland, Babinda Creek	missing teeth	5302017	6132017	6192017	x
Pteropodidae	Pteropus_scapulatus		AMNH154582		M	Australia: Australia, Queensland, Cooktown, Helenvale	good	5302017	6132017	6192017	x
Pteropodidae	Pteropus_livingstonii		AMNH274500		U	West Indian Ocean: Comoros Islands, Grand Comore Island	sent with partial skeleton; missing teeth	5302017	6132017	6192017	x
