# Supplementary material for: Digitizing extant bat diversity: An open-access repository of 3D μCT-scanned skulls for research and education
Source: PLoS One. 2018 Sep 18;13(9):e0203022. doi: 10.1371/journal.pone.0203022 (PMC6143191; doi:10.1371/journal.pone.0203022)
Supplement: S3 Table — 20 UMMZ specimens of bats, their taxonomic and museum identification information, and differences in 9 linear measurements taken from physical and digital specimens. The measurements are described in full by Dumont et al. (2012), and are abbreviated MZB (maximum zygomatic breadth), TSL (total skull length), PSW (posterior skull width or mastoid breadth), SKH (skull height), PM1 (palate width at molar 1), CH (condyle height), CM1 (mandibular length from condyle to molar 1), MSW (minimum skull width), and CPH (coronoid process height). For each specimen and measurement, we calculated the percentage that digital measurements in Avizo differ from physical measurements taken using calipers. These data are also displayed in Fig 4. (XLSX) [file pone.0203022.s003.xlsx]

## Sheet: AVIZO measurements
Species	Subspecies	Family	UMMZ_ID	MZB	TSL	PSW	SKH	PM1	CH	CM1	MSW	CPH
Cynopterus sphinx		Pteropodidae	172227	18.22	30.97	12.14	11.54	7.61	5.32	14.18	5.22	10.83
Ptenochirus minor		Pteropodidae	160287	18.6137	30.3333	11.9356	12.6115	8.025	5.78	14.7285	5.5813	10.7776
Hipposideros diadema	griseus	Hipposideridae	157092	17.58	29.33	13.83	11.18	9.36	5.14	12.63	3.46	7.98
Taphozous melanopogon	philippinensis	Emballonuridae	156810	12.55	21.15	11.17	7.51	7.61	4.91	8.14	4.82	6.92
Emballonura alecto	alecto	Emballonuridae	156848	8.83	15.21	7.79	5.79	5.49	3.19	6.1	2.78	3.49
Peropteryx macrotis		Emballonuridae	156592	8.82	15.15	7.88	5.53	5.82	3.09	5.71	3.01	3.22
Desmodus rotundus	murinus	Phyllostomidae	99345	12.31	24.94	12.78	11.23	6.25	6.74	9.51	5.36	6.87
Brachyphylla cavernarum	intermedia	Phyllostomidae	68201	17.06	31.53	14.36	11.46	10.59	6.34	13.46	6.87	9.8
Leptonycteris yerbabuenae	sanborni	Phyllostomidae	77740	10.6	26.16	10.69	7.41	5.17	3.51	11.09	4.66	4.35
Artibeus toltecus		Phyllostomidae	108586	12.54	20.58	10.9	9.44	7.62	3.5	7.58	5.12	5.47
Sturnira mordax		Phyllostomidae	112038	13.31	24.08	11.83	10.36	7.39	3.64	9.11	5.83	5.44
Platyrrhinus masu		Phyllostomidae	158068	16.09	26.78	12.85	10.84	11.12	3.5	10.44	6.6	6.87
Mormoops megalophylla	megalophylla	Mormoopidae	109749	9.81	15.17	9.24	11.13	6.65	5.19	6.87	5.21	3.99
Noctilio leporinus	mastivus	Noctilionidae	68190	18.7	26.28	17.1	11.07	10.91	6.61	11.83	6.89	7.6
Nyctiellus lepidus		Natalidae	105767	6.49	12.8	6.33	4.49	4.55	2.66	5.12	2.47	2.42
Cynomops abrasus	cerastes	Molossidae	124418	14.46	20.2	13.84	6.96	8.98	5.02	9.78	5.32	6.1
Eptesicus brasiliensis	argentinus	Vespertilionidae	125740	11.98	17.64	9.12	6.49	6.39	4.22	7.69	4.05	5.74
Pipistrellus coromandra		Vespertilionidae	172276	8.32	12.84	7.24	4.78	5.09	2.7	5.29	3.67	3.12
Corynorhinus rafinesquii	macrotis	Vespertilionidae	115745	8.33	16.48	9.58	6.44	5.8	2.91	5.99	3.67	3.61
Myotis lucifugus	lucifugus	Vespertilionidae	122615	8.97	14.63	7.68	5.08	5.19	3.38	5.5	4.3	3.57

## Sheet: physical specimen measurements
Species	Subspecies	Family	UMMZ_ID	MZB	TSL	PSW	SKH	PM1	CH	CM1	MSW	CPH
Cynopterus_sphinx		Pteropodidae	172227	18.14	31.17	12.02	11.74	7.58	5.26	14.22	5.17	10.92
Ptenochirus_minor		Pteropodidae	160287	18.73	29.99	11.71	12.85	8.22	5.72	14.07	5.82	11.35
Hipposideros_diadema	griseus	Hipposideridae	157092	17.43	30.03	14.09	11.09	9.37	5.08	12.53	3.29	8.04
Taphozous_melanopogon	philippinensis	Emballonuridae	156810	12.41	20.96	11.16	7.79	7.54	4.87	8.2	5.01	6.87
Emballonura_alecto	alecto	Emballonuridae	156848	8.6	15.11	7.61	5.87	5.4	3.25	6.05	2.87	3.44
Peropteryx_macrotis		Emballonuridae	156592	8.78	15.17	7.92	5.45	5.77	3.13	5.65	2.83	3.26
Desmodus_rotundus	murinus	Phyllostomidae	99345	12.43	25.01	12.86	11.45	6.53	6.8	9.45	5.55	6.92
Brachyphylla_cavernarum	intermedia	Phyllostomidae	68201	17.07	31.32	14.47	11.51	10.81	6.28	13.58	7	9.72
Leptonycteris_yerbabuenae	sanborni	Phyllostomidae	77740	10.5	26.55	10.55	7.6	5.21	3.6	11.25	4.46	4.28
Artibeus_toltecus		Phyllostomidae	108586	12.49	20.71	10.72	9.52	8.02	3.54	7.65	5.21	5.56
Sturnira_mordax		Phyllostomidae	112038	13.22	24.55	11.99	10.44	7.67	3.66	9.4	5.92	5.51
Platyrrhinus_masu		Phyllostomidae	158068	15.94	26.69	13.17	10.94	11.21	3.56	10.52	6.41	6.91
Mormoops_megalophylla	megalophylla	Mormoopidae	109749	9.75	15.29	9.14	11.21	6.7	5.25	6.94	5.37	3.91
Noctilio_leporinus	mastivus	Noctilionidae	68190	18.69	26.02	17.23	11.5	10.8	6.68	11.78	6.97	7.43
Nyctiellus_lepidus		Natalidae	105767	6.42	12.93	6.22	4.46	4.67	2.59	5.02	2.55	2.37
Cynomops_abrasus	cerastes	Molossidae	124418	14.38	20.68	13.86	7.05	8.53	4.94	9.69	5.4	6.01
Eptesicus_brasiliensis	argentinus	Vespertilionidae	125740	11.91	17.48	8.96	6.45	6.53	4.18	7.62	4.19	5.81
Pipistrellus_coromandra		Vespertilionidae	172276	8.29	12.8	7.11	4.64	5.17	2.76	5.23	3.67	3.15
Corynorhinus_rafinesquii	macrotis	Vespertilionidae	115745	8.39	16.35	9.64	6.41	5.64	2.87	6.01	3.73	3.59
Myotis_lucifugus	lucifugus	Vespertilionidae	122615	8.88	14.59	7.66	5.01	5.28	3.43	5.52	4.14	3.64

## Sheet: percentage error table
Species	Subspecies	Family	UMMZ_ID	MZB	TSL	PSW	SKH	PM1	CH	CM1	MSW	CPH
Cynopterus_sphinx		Pteropodidae	172227	-0.44	0.64	-1	1.7	-0.4	-1.14	0.28	-0.97	0.82
Ptenochirus_minor		Pteropodidae	160287	0.62	-1.14	-1.93	1.86	2.37	-1.05	-4.68	4.1	5.04
Hipposideros_diadema	griseus	Hipposideridae	157092	-0.86	2.33	1.85	-0.81	0.11	-1.18	-0.8	-5.17	0.75
Taphozous_melanopogon	philippinensis	Emballonuridae	156810	-1.13	-0.91	-0.09	3.59	-0.93	-0.82	0.73	3.79	-0.73
Emballonura_alecto	alecto	Emballonuridae	156848	-2.67	-0.66	-2.37	1.36	-1.67	1.85	-0.83	3.14	-1.45
Peropteryx_macrotis		Emballonuridae	156592	-0.46	0.13	0.51	-1.47	-0.87	1.28	-1.06	-6.36	1.23
Desmodus_rotundus	murinus	Phyllostomidae	99345	0.97	0.28	0.62	1.92	4.29	0.88	-0.63	3.42	0.72
Brachyphylla_cavernarum	intermedia	Phyllostomidae	68201	0.06	-0.67	0.76	0.43	2.04	-0.96	0.88	1.86	-0.82
Leptonycteris_yerbabuenae	sanborni	Phyllostomidae	77740	-0.95	1.47	-1.33	2.5	0.77	2.5	1.42	-4.48	-1.64
Artibeus_toltecus		Phyllostomidae	108586	-0.4	0.63	-1.68	0.84	4.99	1.13	0.92	1.73	1.62
Sturnira_mordax		Phyllostomidae	112038	-0.68	1.91	1.33	0.77	3.65	0.55	3.09	1.52	1.27
Platyrrhinus_masu		Phyllostomidae	158068	-0.94	-0.34	2.43	0.91	0.8	1.69	0.76	-2.96	0.58
Mormoops_megalophylla	megalophylla	Mormoopidae	109749	-0.62	0.78	-1.09	0.71	0.75	1.14	1.01	2.98	-2.05
Noctilio_leporinus	mastivus	Noctilionidae	68190	-0.05	-1	0.75	3.74	-1.02	1.05	-0.42	1.15	-2.29
Nyctiellus_lepidus		Natalidae	105767	-1.09	1.01	-1.77	-0.67	2.57	-2.7	-1.99	3.14	-2.11
Cynomops_abrasus	cerastes	Molossidae	124418	-0.56	2.32	0.14	1.28	-5.28	-1.62	-0.93	1.48	-1.5
Eptesicus_brasiliensis	argentinus	Vespertilionidae	125740	-0.59	-0.92	-1.79	-0.62	2.14	-0.96	-0.92	3.34	1.2
Pipistrellus_coromandra		Vespertilionidae	172276	-0.36	-0.31	-1.83	-3.02	1.55	2.17	-1.15	0	0.95
Corynorhinus_rafinesquii	macrotis	Vespertilionidae	115745	0.72	-0.8	0.62	-0.47	-2.84	-1.39	0.33	1.61	-0.56
Myotis_lucifugus	lucifugus	Vespertilionidae	122615	-1.01	-0.27	-0.26	-1.4	1.7	1.46	0.36	-3.86	1.92
			median % error	-0.58	-0.07	-0.18	0.81	0.79	0.72	-0.07	1.57	0.65
			mean % error	-0.52	0.22	-0.31	0.66	0.74	0.19	-0.18	0.47	0.15
